# Supplementary material for: Evidence of stock connectivity, hybridization, and misidentification in white anglerfish supports the need of a genetics‐informed fisheries management framework
Source: Evol Appl. 2021 Aug 4;14(9):2221–30. doi: 10.1111/eva.13278 (PMC8477593; doi:10.1111/eva.13278)
Supplement: Supplementary file 2 — Table S1 [file EVA-14-2221-s001.xlsx]

## Sheet: Table_S1
AZTI_ID	Survey	Institute	Date	Lat	Lon	ICES_area	Stock	Depth_.m.	Length_.cm.	Weight_.g.	Sex	Maturity_stage	Morpho_id	RFLP_band	Sanger_CYTB	Mito_id	RAD	ALL-denovo	ALL-refmap	Lpis-denovo	noMed-denovo	USED_REPLICATES	NewHybrids_id
IM18GECKA/01/001	IBTS_Q1	Marine_Scotland-Scotland	2018-02-10	57.18	-1.55	IVb	Northern_shelf	72	20	141	NA	NA	Lophius_piscatorius	Lophius_piscatorius	Lophius_piscatorius	Lophius_piscatorius	YES	YES	YES	#REF!	#REF!	0	Lophius_piscatorius
IM18GECKA/01/002	IBTS_Q1	Marine_Scotland-Scotland	2018-02-10	57.18	-1.55	IVb	Northern_shelf	72	15	101	NA	NA	Lophius_piscatorius	Lophius_piscatorius	NA	Lophius_piscatorius	YES	YES	YES	#REF!	#REF!	0	Lophius_piscatorius
IM18GECKA/01/003	IBTS_Q1	Marine_Scotland-Scotland	2018-02-10	57.18	-1.55	IVb	Northern_shelf	72	15	63.3	NA	NA	Lophius_piscatorius	Lophius_piscatorius	Lophius_piscatorius	Lophius_piscatorius	YES	YES	YES	#REF!	#REF!	0	Lophius_piscatorius
IM18GECKA/01/004	IBTS_Q1	Marine_Scotland-Scotland	2018-02-10	57.18	-1.55	IVb	Northern_shelf	72	12	35	NA	NA	Lophius_piscatorius	Lophius_piscatorius	NA	Lophius_piscatorius	YES	YES	YES	#REF!	#REF!	0	Lophius_piscatorius
IM18GECKA/01/005	IBTS_Q1	Marine_Scotland-Scotland	2018-02-11	56.63	-0.86	IVb	Northern_shelf	70	30	397	NA	NA	Lophius_piscatorius	Lophius_piscatorius	NA	Lophius_piscatorius	YES	YES	YES	#REF!	#REF!	0	Lophius_piscatorius
IM18GECKA/01/006	IBTS_Q1	Marine_Scotland-Scotland	2018-11-15	58.71	-6.23	VIa	Northern_shelf	112	40	1034	1	1	Lophius_piscatorius	Lophius_piscatorius	NA	Lophius_piscatorius	NO	NA	NA	NA	NA	0	NA
IM18GECKA/01/007	IBTS_Q1	Marine_Scotland-Scotland	2018-11-16	59.81	-5.18	VIa	Northern_shelf	172	70	4700	2	2	Lophius_piscatorius	Lophius_piscatorius	Lophius_piscatorius	Lophius_piscatorius	YES	YES	YES	#REF!	#REF!	0	Lophius_piscatorius
IM18GECKA/01/008	IBTS_Q1	Marine_Scotland-Scotland	2018-11-16	59.81	-5.18	VIa	Northern_shelf	172	60	2790	1	3	Lophius_piscatorius	Lophius_piscatorius	Lophius_piscatorius	Lophius_piscatorius	YES	YES	YES	#REF!	#REF!	0	Lophius_piscatorius
IM18GECKA/01/009	IBTS_Q1	Marine_Scotland-Scotland	2018-11-16	59.81	-5.18	VIa	Northern_shelf	172	85	8260	2	2	Lophius_piscatorius	Lophius_piscatorius	Lophius_piscatorius	Lophius_piscatorius	YES	YES	YES	#REF!	#REF!	0	Lophius_piscatorius
IM18GECKA/01/010	IBTS_Q1	Marine_Scotland-Scotland	2018-11-17	59.62	-6.2	VIa	Northern_shelf	248	105	16800	2	3	Lophius_piscatorius	Lophius_piscatorius	NA	Lophius_piscatorius	YES	YES	YES	#REF!	#REF!	0	Lophius_piscatorius
IM18GECKA/01/011	IBTS_Q1	Marine_Scotland-Scotland	2018-11-18	59.05	-7.02	VIa	Northern_shelf	180	45	1156	1	1	Lophius_piscatorius	Lophius_budegassa	NA	Lophius_budegassa	NO	NA	NA	NA	NA	0	NA
IM18GECKA/01/012	IBTS_Q1	Marine_Scotland-Scotland	2018-11-21	55.52	-8.89	VIa	Northern_shelf	95	42	1175	2	1	Lophius_piscatorius	Lophius_piscatorius	NA	Lophius_piscatorius	NO	NA	NA	NA	NA	0	NA
IM18GECKA/01/013	IBTS_Q1	Marine_Scotland-Scotland	2018-11-21	55.52	-8.89	VIa	Northern_shelf	95	47	1660	2	1	Lophius_piscatorius	Lophius_piscatorius	NA	Lophius_piscatorius	NO	NA	NA	NA	NA	0	NA
IM18GECKA/01/014	IBTS_Q1	Marine_Scotland-Scotland	2018-11-21	55.52	-8.89	VIa	Northern_shelf	95	45	1381	1	2	Lophius_piscatorius	Lophius_piscatorius	Lophius_piscatorius	Lophius_piscatorius	YES	YES	YES	#REF!	#REF!	0	Lophius_piscatorius
IM18GECKA/01/015	IBTS_Q1	Marine_Scotland-Scotland	2018-11-21	55.52	-8.89	VIa	Northern_shelf	95	50	2035	1	4	Lophius_piscatorius	Lophius_budegassa	Lophius_budegassa	Lophius_budegassa	YES	YES	YES	NO	NO	0	F1
IM18GECKA/01/016	IBTS_Q1	Marine_Scotland-Scotland	2018-11-21	55.66	-9.34	VIa	Northern_shelf	250	42	1096	1	1	Lophius_piscatorius	Lophius_piscatorius	NA	Lophius_piscatorius	NO	NA	NA	NA	NA	0	NA
IM18GECKA/01/017	IBTS_Q1	Marine_Scotland-Scotland	2018-11-21	55.66	-9.34	VIa	Northern_shelf	250	40	936	1	1	Lophius_piscatorius	Lophius_piscatorius	NA	Lophius_piscatorius	NO	NA	NA	NA	NA	0	NA
IM18GECKA/01/018	IBTS_Q1	Marine_Scotland-Scotland	2018-11-21	55.66	-9.34	VIa	Northern_shelf	250	48	1790	2	1	Lophius_piscatorius	Lophius_piscatorius	NA	Lophius_piscatorius	NO	NA	NA	NA	NA	0	NA
IM18GECKA/01/019	IBTS_Q1	Marine_Scotland-Scotland	2018-11-21	55.66	-9.34	VIa	Northern_shelf	250	50	1825	2	1	Lophius_piscatorius	Lophius_piscatorius	NA	Lophius_piscatorius	NO	NA	NA	NA	NA	0	NA
IM18GECKA/01/020	IBTS_Q1	Marine_Scotland-Scotland	2018-11-21	55.66	-9.34	VIa	Northern_shelf	250	64	3330	2	2	Lophius_piscatorius	Lophius_piscatorius	NA	Lophius_piscatorius	YES	YES	YES	#REF!	#REF!	0	Lophius_piscatorius
IM18GECKA/01/021	IBTS_Q1	Marine_Scotland-Scotland	2018-11-22	56.51	-8.08	VIa	Northern_shelf	160	36	729	1	1	Lophius_piscatorius	Lophius_piscatorius	NA	Lophius_piscatorius	NO	NA	NA	NA	NA	0	NA
IM18GECKA/01/022	IBTS_Q1	Marine_Scotland-Scotland	2018-11-22	56.51	-8.08	VIa	Northern_shelf	160	31	495	2	1	Lophius_piscatorius	Lophius_piscatorius	NA	Lophius_piscatorius	NO	NA	NA	NA	NA	0	NA
IM18GECKA/01/023	IBTS_Q1	Marine_Scotland-Scotland	2018-11-22	56.51	-8.08	VIa	Northern_shelf	160	29	444	2	1	Lophius_piscatorius	Lophius_piscatorius	NA	Lophius_piscatorius	NO	NA	NA	NA	NA	0	NA
IM18GECKA/01/024	IBTS_Q1	Marine_Scotland-Scotland	2018-11-25	55.31	-5.18	VIIa	Northern	50	35	705	2	1	Lophius_piscatorius	Lophius_piscatorius	NA	Lophius_piscatorius	YES	YES	YES	#REF!	#REF!	0	Lophius_piscatorius
IM18GECKA/01/025	IBTS_Q1	Marine_Scotland-Scotland	2018-11-27	54.46	-8.86	VIIb	Northern	67	32	484	2	1	Lophius_piscatorius	Lophius_piscatorius	NA	Lophius_piscatorius	NO	NA	NA	NA	NA	0	NA
IM18GECKA/01/026	IBTS_Q1	Marine_Scotland-Scotland	2018-11-27	54.62	-9.95	VIIb	Northern	99	40	912	2	2	Lophius_piscatorius	Lophius_piscatorius	NA	Lophius_piscatorius	NO	NA	NA	NA	NA	0	NA
IM18GECKA/01/027	IBTS_Q1	Marine_Scotland-Scotland	2018-11-28	55.98	-7.75	VIa	Northern_shelf	161	35	554	1	1	Lophius_piscatorius	Lophius_piscatorius	NA	Lophius_piscatorius	NO	NA	NA	NA	NA	0	NA
IM18GECKA/01/028	IBTS_Q1	Marine_Scotland-Scotland	2018-11-28	55.98	-7.75	VIa	Northern_shelf	161	35	708	2	1	Lophius_piscatorius	Lophius_piscatorius	NA	Lophius_piscatorius	NO	NA	NA	NA	NA	0	NA
IM18GECKA/01/029	IBTS_Q1	Marine_Scotland-Scotland	2018-11-28	55.98	-7.75	VIa	Northern_shelf	161	30	428	2	1	Lophius_piscatorius	Lophius_piscatorius	NA	Lophius_piscatorius	NO	NA	NA	NA	NA	0	NA
IM18GECKA/01/030	IBTS_Q1	Marine_Scotland-Scotland	2018-11-28	55.98	-7.75	VIa	Northern_shelf	161	30	632	1	1	Lophius_piscatorius	Lophius_piscatorius	NA	Lophius_piscatorius	NO	NA	NA	NA	NA	0	NA
IM18GECKA/01/031	IBTS_Q1	Marine_Scotland-Scotland	2018-11-28	55.98	-7.75	VIa	Northern_shelf	161	8	11.2	NA	NA	Lophius_piscatorius	Lophius_budegassa	NA	Lophius_budegassa	NO	NA	NA	NA	NA	0	NA
IM18GECKA/01/032	IBTS_Q1	Marine_Scotland-Scotland	2018-11-28	55.98	-7.75	VIa	Northern_shelf	161	10	18.4	NA	NA	Lophius_piscatorius	Lophius_budegassa	NA	Lophius_budegassa	NO	NA	NA	NA	NA	0	NA
IM18GECKA/01/034	IBTS_Q1	Marine_Scotland-Scotland	2018-11-29	56.22	-7.29	VIa	Northern_shelf	95	39	861	1	2	Lophius_piscatorius	Lophius_piscatorius	NA	Lophius_piscatorius	YES	YES	YES	#REF!	#REF!	0	Lophius_piscatorius
IM18GECKA/01/035	IBTS_Q1	Marine_Scotland-Scotland	2018-11-29	56.41	-7.67	VIa	Northern_shelf	160	30	481	1	1	Lophius_piscatorius	Lophius_piscatorius	NA	Lophius_piscatorius	NO	NA	NA	NA	NA	0	NA
IM18GECKA/01/036	IBTS_Q1	Marine_Scotland-Scotland	2018-11-29	56.41	-7.67	VIa	Northern_shelf	160	51	1560	1	2	Lophius_piscatorius	Lophius_piscatorius	NA	Lophius_piscatorius	YES	YES	YES	#REF!	#REF!	0	Lophius_piscatorius
IM18GECKA/01/037	IBTS_Q1	Marine_Scotland-Scotland	2018-11-30	57.13	-6.97	VIa	Northern_shelf	135	40	913	1	2	Lophius_piscatorius	Lophius_piscatorius	NA	Lophius_piscatorius	NO	NA	NA	NA	NA	0	NA
IM18GECKA/01/038	IBTS_Q1	Marine_Scotland-Scotland	2018-11-30	56.92	-6	VIa	Northern_shelf	68	44	1540	2	2	Lophius_piscatorius	Lophius_piscatorius	NA	Lophius_piscatorius	YES	YES	YES	#REF!	#REF!	0	Lophius_piscatorius
IM18GECKA/01/039	IBTS_Q1	Marine_Scotland-Scotland	2018-11-30	56.92	-6	VIa	Northern_shelf	68	58	2740	2	2	Lophius_piscatorius	Lophius_piscatorius	Lophius_piscatorius	Lophius_piscatorius	YES	YES	YES	#REF!	#REF!	0	Lophius_piscatorius
IM18GECKA/01/040	IBTS_Q1	Marine_Scotland-Scotland	2018-11-30	56.92	-6	VIa	Northern_shelf	68	37	940	1	1	Lophius_piscatorius	Lophius_piscatorius	NA	Lophius_piscatorius	NO	NA	NA	NA	NA	0	NA
IM18GECKA/01/041	IBTS_Q1	Marine_Scotland-Scotland	2018-11-30	56.92	-6	VIa	Northern_shelf	68	37	946	1	2	Lophius_piscatorius	Lophius_piscatorius	Lophius_piscatorius	Lophius_piscatorius	YES	YES	YES	#REF!	#REF!	0	Lophius_piscatorius
IM18GECKA/01/042	IBTS_Q1	Marine_Scotland-Scotland	2018-11-30	56.92	-6	VIa	Northern_shelf	68	27	284	1	1	Lophius_piscatorius	Lophius_piscatorius	NA	Lophius_piscatorius	NO	NA	NA	NA	NA	0	NA
IM18GECKA/01/043	IBTS_Q1	Marine_Scotland-Scotland	2018-11-30	56.92	-6	VIa	Northern_shelf	68	22	172	1	1	Lophius_piscatorius	Lophius_piscatorius	NA	Lophius_piscatorius	NO	NA	NA	NA	NA	0	NA
IM18GECKA/01/044	IBTS_Q1	Marine_Scotland-Scotland	2018-12-01	56.85	-6.44	VIa	Northern_shelf	91	41	1258	2	1	Lophius_piscatorius	Lophius_piscatorius	NA	Lophius_piscatorius	NO	NA	NA	NA	NA	0	NA
IM18GECKA/01/045	IBTS_Q1	Marine_Scotland-Scotland	2018-12-02	58.12	-6.15	VIa	Northern_shelf	119	35	699	2	1	Lophius_piscatorius	Lophius_piscatorius	NA	Lophius_piscatorius	NO	NA	NA	NA	NA	0	NA
IM18GECKA/01/046	IBTS_Q1	Marine_Scotland-Scotland	2018-11-28	55.98	-7.75	VIa	Northern_shelf	161	11	20.6	NA	NA	Lophius_piscatorius	Lophius_budegassa	NA	Lophius_budegassa	NO	NA	NA	NA	NA	0	NA
IM18GECKA/01/047	IBTS_Q1	Marine_Scotland-Scotland	2018-12-02	58.12	-6.15	VIa	Northern_shelf	119	48	1745	1	2	Lophius_piscatorius	Lophius_piscatorius	NA	Lophius_piscatorius	NO	NA	NA	NA	NA	0	NA
IM18GECKA/01/048	IBTS_Q1	Marine_Scotland-Scotland	2018-12-02	58.12	-6.15	VIa	Northern_shelf	119	75	6640	2	2	Lophius_piscatorius	Lophius_piscatorius	NA	Lophius_piscatorius	NO	NA	NA	NA	NA	0	NA
IM18GECKA/01/049	IBTS_Q1	Marine_Scotland-Scotland	2018-07-29	57.86	2.59	IVb	Northern_shelf	76	45	1378	1	2	Lophius_piscatorius	Lophius_piscatorius	NA	Lophius_piscatorius	YES	YES	YES	#REF!	#REF!	0	Lophius_piscatorius
IM18GECKA/01/050	IBTS_Q1	Marine_Scotland-Scotland	2018-07-29	58.81	2.42	IVa	Northern_shelf	76	26	304	2	1	Lophius_piscatorius	Lophius_piscatorius	NA	Lophius_piscatorius	YES	YES	YES	#REF!	#REF!	0	Lophius_piscatorius
IM18GECKA/01/051	IBTS_Q1	Marine_Scotland-Scotland	2018-07-30	59.58	3.82	IVa	Northern_shelf	163	59	3444	1	4	Lophius_piscatorius	Lophius_piscatorius	Lophius_piscatorius	Lophius_piscatorius	YES	YES	YES	#REF!	#REF!	0	Lophius_piscatorius
IM18GECKA/01/052	IBTS_Q1	Marine_Scotland-Scotland	2018-07-30	59.58	3.82	IVa	Northern_shelf	163	60	3260	1	4	Lophius_piscatorius	Lophius_piscatorius	NA	Lophius_piscatorius	YES	YES	YES	#REF!	#REF!	0	Lophius_piscatorius
IM18GECKA/01/053	IBTS_Q1	Marine_Scotland-Scotland	2018-07-30	59.94	3.72	IVa	Northern_shelf	139	61	2690	2	2	Lophius_piscatorius	Lophius_piscatorius	Lophius_piscatorius	Lophius_piscatorius	YES	YES	YES	#REF!	#REF!	0	Lophius_piscatorius
IM18GECKA/01/054	IBTS_Q1	Marine_Scotland-Scotland	2018-07-31	59.81	2.11	IVa	Northern_shelf	106	56	2470	1	3	Lophius_piscatorius	Lophius_piscatorius	NA	Lophius_piscatorius	YES	YES	YES	#REF!	#REF!	0	Lophius_piscatorius
IM18GECKA/01/055	IBTS_Q1	Marine_Scotland-Scotland	2018-07-31	59.81	2.11	IVa	Northern_shelf	106	66	3570	2	2	Lophius_piscatorius	Lophius_piscatorius	NA	Lophius_piscatorius	YES	YES	YES	#REF!	#REF!	0	Lophius_piscatorius
IM18GECKA/01/056	IBTS_Q1	Marine_Scotland-Scotland	2018-07-31	59.81	2.56	IVa	Northern_shelf	82	51	1930	1	2	Lophius_piscatorius	Lophius_piscatorius	Lophius_piscatorius	Lophius_piscatorius	YES	YES	YES	#REF!	#REF!	0	Lophius_piscatorius
IM18GECKA/01/057	IBTS_Q1	Marine_Scotland-Scotland	2018-08-01	59.9	1.76	IVa	Northern_shelf	103	59	3320	1	2	Lophius_piscatorius	Lophius_piscatorius	NA	Lophius_piscatorius	NO	NA	NA	NA	NA	0	NA
IM18GECKA/01/058	IBTS_Q1	Marine_Scotland-Scotland	2018-08-01	59.9	1.76	IVa	Northern_shelf	103	69	4470	1	3	Lophius_piscatorius	Lophius_piscatorius	Lophius_piscatorius	Lophius_piscatorius	YES	YES	YES	#REF!	#REF!	0	Lophius_piscatorius
IM18GECKA/01/059	IBTS_Q1	Marine_Scotland-Scotland	2018-08-01	60.92	1.88	IVa	Northern_shelf	132	49	1660	1	2	Lophius_piscatorius	Lophius_piscatorius	NA	Lophius_piscatorius	NO	NA	NA	NA	NA	0	NA
IM18GECKA/01/060	IBTS_Q1	Marine_Scotland-Scotland	2018-08-01	60.96	1.23	IVa	Northern_shelf	122	71	4950	2	2	Lophius_piscatorius	Lophius_budegassa	NA	Lophius_budegassa	NO	NA	NA	NA	NA	0	NA
IM18GECKA/01/061	IBTS_Q1	Marine_Scotland-Scotland	2018-08-02	61.16	1.08	IVa	Northern_shelf	150	69	4000	2	2	Lophius_piscatorius	Lophius_piscatorius	NA	Lophius_piscatorius	YES	YES	YES	#REF!	#REF!	0	Lophius_piscatorius
IM18GECKA/01/062	IBTS_Q1	Marine_Scotland-Scotland	2018-08-02	60.79	0.62	IVa	Northern_shelf	107	80	8060	2	2	Lophius_piscatorius	Lophius_piscatorius	NA	Lophius_piscatorius	NO	NA	NA	NA	NA	0	NA
IM18GECKA/01/063	IBTS_Q1	Marine_Scotland-Scotland	2018-08-02	60.89	0.01	IVa	Northern_shelf	165	60	3668	1	2	Lophius_piscatorius	Lophius_piscatorius	NA	Lophius_piscatorius	NO	NA	NA	NA	NA	0	NA
IM18GECKA/01/064	IBTS_Q1	Marine_Scotland-Scotland	2018-08-03	60.62	2.91	IVa	Northern_shelf	123	35	706	2	1	Lophius_piscatorius	Lophius_piscatorius	NA	Lophius_piscatorius	NO	NA	NA	NA	NA	0	NA
IM18GECKA/01/065	IBTS_Q1	Marine_Scotland-Scotland	2018-08-03	60.62	2.91	IVa	Northern_shelf	123	22	210	1	1	Lophius_piscatorius	Lophius_piscatorius	NA	Lophius_piscatorius	NO	NA	NA	NA	NA	0	NA
IM18GECKA/01/066	IBTS_Q1	Marine_Scotland-Scotland	2018-08-04	59.28	1.19	IVa	Northern_shelf	115	56	2480	1	3	Lophius_piscatorius	Lophius_piscatorius	Lophius_piscatorius	Lophius_piscatorius	YES	YES	YES	#REF!	#REF!	0	Lophius_piscatorius
IM18GECKA/01/067	IBTS_Q1	Marine_Scotland-Scotland	2018-08-04	59.68	1.25	IVa	Northern_shelf	100	99	18800	2	2	Lophius_piscatorius	Lophius_piscatorius	NA	Lophius_piscatorius	YES	YES	YES	#REF!	#REF!	0	Lophius_piscatorius
IM18GECKA/01/068	IBTS_Q1	Marine_Scotland-Scotland	2018-08-05	58.66	1.09	IVa	Northern_shelf	114	64	4484	1	3	Lophius_piscatorius	Lophius_piscatorius	NA	Lophius_piscatorius	YES	YES	YES	#REF!	#REF!	0	Lophius_piscatorius
IM18GECKA/01/069	IBTS_Q1	Marine_Scotland-Scotland	2018-08-06	57.18	0.21	IVb	Northern_shelf	72	22	232	1	1	Lophius_piscatorius	Lophius_piscatorius	NA	Lophius_piscatorius	NO	NA	NA	NA	NA	0	NA
IM18GECKA/01/070	IBTS_Q1	Marine_Scotland-Scotland	2018-08-07	56.79	0.39	IVb	Northern_shelf	82	40	1412	1	2	Lophius_piscatorius	Lophius_piscatorius	NA	Lophius_piscatorius	NO	NA	NA	NA	NA	0	NA
IM18GECKA/01/071	IBTS_Q1	Marine_Scotland-Scotland	2018-08-07	56.77	1.03	IVb	Northern_shelf	93	24	222	1	1	Lophius_piscatorius	Lophius_piscatorius	NA	Lophius_piscatorius	NO	NA	NA	NA	NA	0	NA
IM18GECKA/01/072	IBTS_Q1	Marine_Scotland-Scotland	2018-08-07	56.28	0.9	IVb	Northern_shelf	73	23	216	1	1	Lophius_piscatorius	Lophius_piscatorius	NA	Lophius_piscatorius	NO	NA	NA	NA	NA	0	NA
IM18GECKA/01/073	IBTS_Q1	Marine_Scotland-Scotland	2018-08-09	56.75	2.24	IVb	Northern_shelf	48	28	310	1	1	Lophius_piscatorius	Lophius_piscatorius	NA	Lophius_piscatorius	NO	NA	NA	NA	NA	0	NA
IM18GECKA/01/074	IBTS_Q1	Marine_Scotland-Scotland	2018-08-12	55.54	0.78	IVb	Northern_shelf	82	54	2640	2	2	Lophius_piscatorius	Lophius_piscatorius	NA	Lophius_piscatorius	YES	YES	YES	#REF!	#REF!	0	Lophius_piscatorius
IM18GECKA/01/075	IBTS_Q1	Marine_Scotland-Scotland	2018-08-12	55.56	1.66	IVb	Northern_shelf	76	42	1325	2	2	Lophius_piscatorius	Lophius_piscatorius	NA	Lophius_piscatorius	YES	YES	YES	#REF!	#REF!	0	Lophius_piscatorius
IM18GECKA/01/076	IBTS_Q1	Marine_Scotland-Scotland	2018-08-15	56.61	1.27	IVb	Northern_shelf	90	18	123	2	1	Lophius_piscatorius	Lophius_piscatorius	NA	Lophius_piscatorius	NO	NA	NA	NA	NA	0	NA
IM18GECKA/01/077	IBTS_Q1	Marine_Scotland-Scotland	2018-08-16	56.71	2.23	IVb	Northern_shelf	60	24	211	1	1	Lophius_piscatorius	Lophius_piscatorius	NA	Lophius_piscatorius	NO	NA	NA	NA	NA	0	NA
IM18GECKA/01/078	IBTS_Q1	Marine_Scotland-Scotland	2018-08-16	56.71	2.23	IVb	Northern_shelf	60	30	498	1	1	Lophius_piscatorius	Lophius_piscatorius	NA	Lophius_piscatorius	NO	NA	NA	NA	NA	0	NA
IM18GECKA/01/079	IBTS_Q1	Marine_Scotland-Scotland	2018-08-16	56.71	2.23	IVb	Northern_shelf	60	25	293	2	1	Lophius_piscatorius	Lophius_piscatorius	NA	Lophius_piscatorius	NO	NA	NA	NA	NA	0	NA
IM18GECKA/01/080	IBTS_Q1	Marine_Scotland-Scotland	2018-08-16	56.71	2.23	IVb	Northern_shelf	60	28	438	2	1	Lophius_piscatorius	Lophius_piscatorius	NA	Lophius_piscatorius	NO	NA	NA	NA	NA	0	NA
IM18GECKA/01/081	IBTS_Q1	Marine_Scotland-Scotland	2018-08-16	56.71	2.23	IVb	Northern_shelf	60	29	421	2	1	Lophius_piscatorius	Lophius_piscatorius	NA	Lophius_piscatorius	NO	NA	NA	NA	NA	0	NA
IM18GECKA/01/082	IBTS_Q1	Marine_Scotland-Scotland	2018-09-21	58.05	-13.31	VIb2	Northern_shelf	245	81	6540	NA	NA	Lophius_piscatorius	Lophius_piscatorius	NA	Lophius_piscatorius	NO	NA	NA	NA	NA	0	NA
IM18GECKA/01/083	IBTS_Q1	Marine_Scotland-Scotland	2018-09-22	57.86	-13.81	VIb2	Northern_shelf	166	77	5740	NA	NA	Lophius_piscatorius	Lophius_piscatorius	NA	Lophius_piscatorius	NO	NA	NA	NA	NA	0	NA
IM18GECKA/01/084	IBTS_Q1	Marine_Scotland-Scotland	2018-09-22	57.86	-13.81	VIb2	Northern_shelf	166	79	6340	NA	NA	Lophius_piscatorius	Lophius_piscatorius	NA	Lophius_piscatorius	NO	NA	NA	NA	NA	0	NA
IM18GECKA/01/085	IBTS_Q1	Marine_Scotland-Scotland	2018-09-22	57.72	-13.94	VIb2	Northern_shelf	155	69	3975	NA	NA	Lophius_piscatorius	Lophius_piscatorius	NA	Lophius_piscatorius	NO	NA	NA	NA	NA	0	NA
IM18GECKA/01/086	IBTS_Q1	Marine_Scotland-Scotland	2018-09-22	57.68	-13.75	VIb2	Northern_shelf	136	41	1270	NA	NA	Lophius_piscatorius	Lophius_piscatorius	NA	Lophius_piscatorius	NO	NA	NA	NA	NA	0	NA
IM18GECKA/01/087	IBTS_Q1	Marine_Scotland-Scotland	2018-09-22	57.68	-13.75	VIb2	Northern_shelf	136	70	11355	NA	NA	Lophius_piscatorius	Lophius_piscatorius	NA	Lophius_piscatorius	NO	NA	NA	NA	NA	0	NA
IM18GECKA/01/088	IBTS_Q1	Marine_Scotland-Scotland	2018-09-22	57.76	-13.51	VIb2	Northern_shelf	143	50	1912	NA	NA	Lophius_piscatorius	Lophius_piscatorius	NA	Lophius_piscatorius	NO	NA	NA	NA	NA	0	NA
IM18GECKA/01/089	IBTS_Q1	Marine_Scotland-Scotland	2018-09-22	57.76	-13.51	VIb2	Northern_shelf	143	62	4150	NA	NA	Lophius_piscatorius	Lophius_piscatorius	NA	Lophius_piscatorius	NO	NA	NA	NA	NA	0	NA
IM18GECKA/01/090	IBTS_Q1	Marine_Scotland-Scotland	2018-09-22	57.76	-13.51	VIb2	Northern_shelf	143	82	7020	NA	NA	Lophius_piscatorius	Lophius_piscatorius	NA	Lophius_piscatorius	NO	NA	NA	NA	NA	0	NA
IM18GECKA/01/091	IBTS_Q1	Marine_Scotland-Scotland	2018-09-22	57.76	-13.51	VIb2	Northern_shelf	143	66	4220	NA	NA	Lophius_piscatorius	Lophius_piscatorius	NA	Lophius_piscatorius	NO	NA	NA	NA	NA	0	NA
IM18GECKA/01/092	IBTS_Q1	Marine_Scotland-Scotland	2018-09-22	57.76	-13.51	VIb2	Northern_shelf	143	62	2920	NA	NA	Lophius_piscatorius	Lophius_piscatorius	NA	Lophius_piscatorius	NO	NA	NA	NA	NA	0	NA
IM18GECKA/01/093	IBTS_Q1	Marine_Scotland-Scotland	2018-09-22	57.76	-13.51	VIb2	Northern_shelf	143	58	3090	NA	NA	Lophius_piscatorius	Lophius_piscatorius	NA	Lophius_piscatorius	NO	NA	NA	NA	NA	0	NA
IM18GECKA/01/094	IBTS_Q1	Marine_Scotland-Scotland	2018-09-22	57.63	-13.38	VIb2	Northern_shelf	165	61	3350	1	1	Lophius_piscatorius	Lophius_piscatorius	NA	Lophius_piscatorius	NO	NA	NA	NA	NA	0	NA
IM18GECKA/01/095	IBTS_Q1	Marine_Scotland-Scotland	2018-09-22	57.63	-13.38	VIb2	Northern_shelf	165	89	9960	2	3	Lophius_piscatorius	Lophius_piscatorius	NA	Lophius_piscatorius	YES	YES	YES	#REF!	#REF!	0	Lophius_piscatorius
IM18GECKA/01/096	IBTS_Q1	Marine_Scotland-Scotland	2018-09-23	57.63	-14.1	VIb1	Northern_shelf	170	76	4950	2	3	Lophius_piscatorius	Lophius_piscatorius	NA	Lophius_piscatorius	NO	NA	NA	NA	NA	0	NA
IM18GECKA/01/097	IBTS_Q1	Marine_Scotland-Scotland	2018-09-23	57.63	-14.1	VIb1	Northern_shelf	170	73	4850	2	3	Lophius_piscatorius	Lophius_piscatorius	NA	Lophius_piscatorius	YES	YES	YES	#REF!	#REF!	0	Lophius_piscatorius
IM18GECKA/01/098	IBTS_Q1	Marine_Scotland-Scotland	2018-09-23	57.63	-14.1	VIb1	Northern_shelf	170	12	36	1	1	Lophius_piscatorius	Lophius_piscatorius	NA	Lophius_piscatorius	NO	NA	NA	NA	NA	0	NA
IM18GECKA/01/099	IBTS_Q1	Marine_Scotland-Scotland	2018-09-23	57.52	-13.98	VIb2	Northern_shelf	142	66	4660	2	3	Lophius_piscatorius	Lophius_piscatorius	NA	Lophius_piscatorius	NO	NA	NA	NA	NA	0	NA
IM18GECKA/01/100	IBTS_Q1	Marine_Scotland-Scotland	2018-09-23	57.52	-13.98	VIb2	Northern_shelf	142	27	304	1	1	Lophius_piscatorius	Lophius_piscatorius	NA	Lophius_piscatorius	NO	NA	NA	NA	NA	0	NA
IM18GECKA/01/101	IBTS_Q1	Marine_Scotland-Scotland	2018-09-23	57.19	-13.71	VIb2	Northern_shelf	180	73	5150	2	3	Lophius_piscatorius	Lophius_piscatorius	NA	Lophius_piscatorius	YES	YES	YES	#REF!	#REF!	0	Lophius_piscatorius
IM18GECKA/01/102	IBTS_Q1	Marine_Scotland-Scotland	2018-09-23	57.19	-13.71	VIb2	Northern_shelf	180	63	3150	2	2	Lophius_piscatorius	Lophius_piscatorius	NA	Lophius_piscatorius	NO	NA	NA	NA	NA	0	NA
IM18GECKA/01/103	IBTS_Q1	Marine_Scotland-Scotland	2018-09-24	56.31	-15.8	VIb1	Northern_shelf	392	87	7200	2	3	Lophius_piscatorius	Lophius_piscatorius	NA	Lophius_piscatorius	YES	YES	YES	#REF!	#REF!	0	Lophius_piscatorius
IM18GECKA/01/104	IBTS_Q1	Marine_Scotland-Scotland	2018-09-24	55.9	-15.26	VIb1	Northern_shelf	340	61	2840	2	2	Lophius_piscatorius	Lophius_piscatorius	NA	Lophius_piscatorius	NO	NA	NA	NA	NA	0	NA
IM18GECKA/01/105	IBTS_Q1	Marine_Scotland-Scotland	2018-09-24	55.9	-15.26	VIb1	Northern_shelf	340	68	3530	1	3	Lophius_piscatorius	Lophius_piscatorius	NA	Lophius_piscatorius	YES	YES	YES	#REF!	#REF!	0	Lophius_piscatorius
IM18GECKA/01/106	IBTS_Q1	Marine_Scotland-Scotland	2018-09-24	55.9	-15.26	VIb1	Northern_shelf	340	72	4820	2	2	Lophius_piscatorius	Lophius_piscatorius	NA	Lophius_piscatorius	NO	NA	NA	NA	NA	0	NA
IM18GECKA/01/107	IBTS_Q1	Marine_Scotland-Scotland	2018-09-24	55.9	-15.26	VIb1	Northern_shelf	340	88	8820	1	4	Lophius_piscatorius	Lophius_piscatorius	NA	Lophius_piscatorius	NO	NA	NA	NA	NA	0	NA
IM18GECKA/01/108	IBTS_Q1	Marine_Scotland-Scotland	2018-09-24	55.9	-15.26	VIb1	Northern_shelf	340	100	17700	2	3	Lophius_piscatorius	Lophius_piscatorius	NA	Lophius_piscatorius	YES	YES	YES	#REF!	#REF!	0	Lophius_piscatorius
IM18GECKA/01/109	IBTS_Q1	Marine_Scotland-Scotland	2018-09-24	55.9	-15.26	VIb1	Northern_shelf	340	30	436	1	1	Lophius_piscatorius	Lophius_piscatorius	NA	Lophius_piscatorius	NO	NA	NA	NA	NA	0	NA
IM18GECKA/01/110	IBTS_Q1	Marine_Scotland-Scotland	2018-09-24	56.12	-15.11	VIb1	Northern_shelf	245	69	3700	1	3	Lophius_piscatorius	Lophius_piscatorius	NA	Lophius_piscatorius	YES	YES	YES	#REF!	#REF!	0	Lophius_piscatorius
IM18GECKA/01/111	IBTS_Q1	Marine_Scotland-Scotland	2018-09-24	56.12	-15.11	VIb1	Northern_shelf	245	46	1300	2	1	Lophius_piscatorius	Lophius_piscatorius	NA	Lophius_piscatorius	NO	NA	NA	NA	NA	0	NA
IM18GECKA/01/112	IBTS_Q1	Marine_Scotland-Scotland	2018-09-24	56.28	-14.91	VIb1	Northern_shelf	224	61	3330	2	2	Lophius_piscatorius	Lophius_piscatorius	NA	Lophius_piscatorius	NO	NA	NA	NA	NA	0	NA
IM18GECKA/01/113	IBTS_Q1	Marine_Scotland-Scotland	2018-09-24	56.28	-14.91	VIb1	Northern_shelf	224	54	1960	1	1	Lophius_piscatorius	Lophius_piscatorius	NA	Lophius_piscatorius	NO	NA	NA	NA	NA	0	NA
IM18GECKA/01/114	IBTS_Q1	Marine_Scotland-Scotland	2018-09-24	56.28	-14.91	VIb1	Northern_shelf	224	26	320	1	1	Lophius_piscatorius	Lophius_piscatorius	NA	Lophius_piscatorius	NO	NA	NA	NA	NA	0	NA
IM18GECKA/01/115	IBTS_Q1	Marine_Scotland-Scotland	2018-09-24	56.28	-14.91	VIb1	Northern_shelf	224	10	15.5	NA	1	Lophius_piscatorius	Lophius_piscatorius	NA	Lophius_piscatorius	NO	NA	NA	NA	NA	0	NA
IM18GECKA/01/116	IBTS_Q1	Marine_Scotland-Scotland	2018-09-24	56.6	-15.14	VIb1	Northern_shelf	262	69	3920	1	3	Lophius_piscatorius	Lophius_piscatorius	NA	Lophius_piscatorius	YES	YES	YES	#REF!	#REF!	0	Lophius_piscatorius
IM18GECKA/01/117	IBTS_Q1	Marine_Scotland-Scotland	2018-09-24	56.6	-15.14	VIb1	Northern_shelf	262	41	1091	2	1	Lophius_piscatorius	Lophius_piscatorius	NA	Lophius_piscatorius	NO	NA	NA	NA	NA	0	NA
IM18GECKA/01/118	IBTS_Q1	Marine_Scotland-Scotland	2018-09-25	56.74	-14.72	VIb1	Northern_shelf	188	67	4060	1	3	Lophius_piscatorius	Lophius_piscatorius	NA	Lophius_piscatorius	YES	YES	YES	NO	NO	0	Lophius_piscatorius
IM18GECKA/01/119	IBTS_Q1	Marine_Scotland-Scotland	2018-09-25	56.74	-14.72	VIb1	Northern_shelf	188	70	8500	2	2	Lophius_piscatorius	Lophius_piscatorius	NA	Lophius_piscatorius	NO	NA	NA	NA	NA	0	NA
IM18GECKA/01/120	IBTS_Q1	Marine_Scotland-Scotland	2018-09-25	56.74	-14.72	VIb1	Northern_shelf	188	71	5100	2	2	Lophius_piscatorius	Lophius_piscatorius	NA	Lophius_piscatorius	NO	NA	NA	NA	NA	0	NA
IM18GECKA/01/121	IBTS_Q1	Marine_Scotland-Scotland	2018-09-25	56.74	-14.72	VIb1	Northern_shelf	188	77	6300	2	2	Lophius_piscatorius	Lophius_piscatorius	NA	Lophius_piscatorius	NO	NA	NA	NA	NA	0	NA
IM18GECKA/01/122	IBTS_Q1	Marine_Scotland-Scotland	2018-09-25	56.74	-14.72	VIb1	Northern_shelf	188	56	3800	2	2	Lophius_piscatorius	Lophius_piscatorius	NA	Lophius_piscatorius	NO	NA	NA	NA	NA	0	NA
IM18GECKA/01/123	IBTS_Q1	Marine_Scotland-Scotland	2018-09-25	56.74	-14.72	VIb1	Northern_shelf	188	42	1400	1	1	Lophius_piscatorius	Lophius_piscatorius	NA	Lophius_piscatorius	NO	NA	NA	NA	NA	0	NA
IM18GECKA/01/124	IBTS_Q1	Marine_Scotland-Scotland	2018-09-25	56.74	-14.72	VIb1	Northern_shelf	188	12	25	NA	1	Lophius_piscatorius	Lophius_piscatorius	NA	Lophius_piscatorius	NO	NA	NA	NA	NA	0	NA
IM18GECKA/01/125	IBTS_Q1	Marine_Scotland-Scotland	2018-09-25	56.59	-14.72	VIb1	Northern_shelf	195	58	2460	1	2	Lophius_piscatorius	Lophius_piscatorius	NA	Lophius_piscatorius	NO	NA	NA	NA	NA	0	NA
IM18GECKA/01/126	IBTS_Q1	Marine_Scotland-Scotland	2018-09-25	56.59	-14.72	VIb1	Northern_shelf	195	70	5570	1	2	Lophius_piscatorius	Lophius_piscatorius	NA	Lophius_piscatorius	YES	YES	YES	#REF!	#REF!	0	Lophius_piscatorius
IM18GECKA/01/127	IBTS_Q1	Marine_Scotland-Scotland	2018-09-25	56.59	-14.72	VIb1	Northern_shelf	195	51	2110	1	1	Lophius_piscatorius	Lophius_piscatorius	NA	Lophius_piscatorius	NO	NA	NA	NA	NA	0	NA
IM18GECKA/01/128	IBTS_Q1	Marine_Scotland-Scotland	2018-09-25	56.59	-14.72	VIb1	Northern_shelf	195	40	1060	1	1	Lophius_piscatorius	Lophius_piscatorius	NA	Lophius_piscatorius	NO	NA	NA	NA	NA	0	NA
IM18GECKA/01/129	IBTS_Q1	Marine_Scotland-Scotland	2018-09-25	56.46	-14.59	VIb1	Northern_shelf	202	59	2520	2	1	Lophius_piscatorius	Lophius_piscatorius	NA	Lophius_piscatorius	NO	NA	NA	NA	NA	0	NA
IM18GECKA/01/130	IBTS_Q1	Marine_Scotland-Scotland	2018-09-25	56.46	-14.59	VIb1	Northern_shelf	202	41	904	1	1	Lophius_piscatorius	Lophius_piscatorius	NA	Lophius_piscatorius	NO	NA	NA	NA	NA	0	NA
IM18GECKA/01/131	IBTS_Q1	Marine_Scotland-Scotland	2018-09-25	56.62	-14.25	VIb1	Northern_shelf	230	38	738	1	1	Lophius_piscatorius	Lophius_piscatorius	NA	Lophius_piscatorius	NO	NA	NA	NA	NA	0	NA
IM18GECKA/02/001	IAMS2018	Marine_Institute-Ireland	2018-02-21	54.11	-10.86	VIIb	Northern	211	57	NA	NA	NA	Lophius_piscatorius	Lophius_piscatorius	Lophius_piscatorius	Lophius_piscatorius	YES	YES	YES	#REF!	#REF!	0	Lophius_piscatorius
IM18GECKA/02/002	IAMS2018	Marine_Institute-Ireland	2018-02-21	54.11	-10.86	VIIb	Northern	211	54	NA	NA	NA	Lophius_piscatorius	Lophius_piscatorius	NA	Lophius_piscatorius	NO	NA	NA	NA	NA	0	NA
IM18GECKA/02/003	IAMS2018	Marine_Institute-Ireland	2018-02-21	54.11	-10.86	VIIb	Northern	211	35	NA	NA	NA	Lophius_piscatorius	Lophius_piscatorius	NA	Lophius_piscatorius	NO	NA	NA	NA	NA	0	NA
IM18GECKA/02/004	IAMS2018	Marine_Institute-Ireland	2018-02-21	54.11	-10.86	VIIb	Northern	211	34	NA	NA	NA	Lophius_piscatorius	Lophius_piscatorius	NA	Lophius_piscatorius	NO	NA	NA	NA	NA	0	NA
IM18GECKA/02/005	IAMS2018	Marine_Institute-Ireland	2018-02-21	54.11	-10.86	VIIb	Northern	211	44	NA	NA	NA	Lophius_piscatorius	Lophius_piscatorius	NA	Lophius_piscatorius	YES	YES	YES	NO	NO	0	Lophius_piscatorius
IM18GECKA/02/006	IAMS2018	Marine_Institute-Ireland	2018-02-21	54.11	-10.86	VIIb	Northern	211	45	NA	NA	NA	Lophius_piscatorius	Lophius_piscatorius	NA	Lophius_piscatorius	NO	NA	NA	NA	NA	0	NA
IM18GECKA/02/007	IAMS2018	Marine_Institute-Ireland	2018-02-21	54.11	-10.86	VIIb	Northern	211	33	NA	NA	NA	Lophius_piscatorius	Lophius_piscatorius	NA	Lophius_piscatorius	NO	NA	NA	NA	NA	0	NA
IM18GECKA/02/008	IAMS2018	Marine_Institute-Ireland	2018-02-21	54.11	-10.86	VIIb	Northern	211	43	NA	NA	NA	Lophius_piscatorius	Lophius_piscatorius	NA	Lophius_piscatorius	NO	NA	NA	NA	NA	0	NA
IM18GECKA/02/009	IAMS2018	Marine_Institute-Ireland	2018-02-21	54.11	-10.86	VIIb	Northern	211	35	NA	NA	NA	Lophius_piscatorius	Lophius_piscatorius	NA	Lophius_piscatorius	NO	NA	NA	NA	NA	0	NA
IM18GECKA/02/010	IAMS2018	Marine_Institute-Ireland	2018-02-21	54.11	-10.86	VIIb	Northern	211	39	NA	NA	NA	Lophius_piscatorius	Lophius_piscatorius	NA	Lophius_piscatorius	NO	NA	NA	NA	NA	0	NA
IM18GECKA/02/011	IAMS2018	Marine_Institute-Ireland	2018-02-21	54.11	-10.86	VIIb	Northern	211	36	NA	NA	NA	Lophius_piscatorius	Lophius_piscatorius	NA	Lophius_piscatorius	NO	NA	NA	NA	NA	0	NA
IM18GECKA/02/012	IAMS2018	Marine_Institute-Ireland	2018-02-21	54.11	-10.86	VIIb	Northern	211	44	NA	NA	NA	Lophius_piscatorius	Lophius_piscatorius	NA	Lophius_piscatorius	NO	NA	NA	NA	NA	0	NA
IM18GECKA/02/013	IAMS2018	Marine_Institute-Ireland	2018-02-21	54.28	-10.4	VIIb	Northern	138	52	NA	NA	NA	Lophius_piscatorius	Lophius_piscatorius	NA	Lophius_piscatorius	NO	NA	NA	NA	NA	0	NA
IM18GECKA/02/014	IAMS2018	Marine_Institute-Ireland	2018-02-21	54.28	-10.4	VIIb	Northern	138	19	NA	NA	NA	Lophius_piscatorius	Lophius_piscatorius	NA	Lophius_piscatorius	NO	NA	NA	NA	NA	0	NA
IM18GECKA/02/015	IAMS2018	Marine_Institute-Ireland	2018-02-21	54.44	-11.2	VIIc2	Northern	510	53	NA	NA	NA	Lophius_piscatorius	Lophius_piscatorius	NA	Lophius_piscatorius	YES	YES	YES	#REF!	#REF!	0	Lophius_piscatorius
IM18GECKA/02/016	IAMS2018	Marine_Institute-Ireland	2018-02-21	54.44	-11.2	VIIc2	Northern	510	70	NA	NA	NA	Lophius_piscatorius	Lophius_piscatorius	NA	Lophius_piscatorius	NO	NA	NA	NA	NA	0	NA
IM18GECKA/02/017	IAMS2018	Marine_Institute-Ireland	2018-02-21	54.44	-11.2	VIIc2	Northern	510	66	NA	NA	NA	Lophius_piscatorius	Lophius_piscatorius	NA	Lophius_piscatorius	YES	YES	YES	NO	NO	0	Lophius_piscatorius
IM18GECKA/02/018	IAMS2018	Marine_Institute-Ireland	2018-02-21	54.44	-11.2	VIIc2	Northern	510	57	NA	NA	NA	Lophius_piscatorius	Lophius_piscatorius	NA	Lophius_piscatorius	NO	NA	NA	NA	NA	0	NA
IM18GECKA/02/019	IAMS2018	Marine_Institute-Ireland	2018-02-21	54.44	-11.2	VIIc2	Northern	510	53	NA	NA	NA	Lophius_piscatorius	Lophius_piscatorius	NA	Lophius_piscatorius	NO	NA	NA	NA	NA	0	NA
IM18GECKA/02/020	IAMS2018	Marine_Institute-Ireland	2018-02-21	54.44	-11.2	VIIc2	Northern	510	53	NA	NA	NA	Lophius_piscatorius	Lophius_piscatorius	NA	Lophius_piscatorius	NO	NA	NA	NA	NA	0	NA
IM18GECKA/02/021	IAMS2018	Marine_Institute-Ireland	2018-02-21	54.44	-11.2	VIIc2	Northern	510	50	NA	NA	NA	Lophius_piscatorius	Lophius_piscatorius	NA	Lophius_piscatorius	NO	NA	NA	NA	NA	0	NA
IM18GECKA/02/022	IAMS2018	Marine_Institute-Ireland	2018-02-21	54.44	-11.2	VIIc2	Northern	510	56	NA	NA	NA	Lophius_piscatorius	Lophius_piscatorius	NA	Lophius_piscatorius	NO	NA	NA	NA	NA	0	NA
IM18GECKA/02/023	IAMS2018	Marine_Institute-Ireland	2018-02-21	54.44	-11.2	VIIc2	Northern	510	53	NA	NA	NA	Lophius_piscatorius	Lophius_piscatorius	NA	Lophius_piscatorius	NO	NA	NA	NA	NA	0	NA
IM18GECKA/02/024	IAMS2018	Marine_Institute-Ireland	2018-02-21	54.44	-11.2	VIIc2	Northern	510	69	NA	NA	NA	Lophius_piscatorius	Lophius_piscatorius	NA	Lophius_piscatorius	NO	NA	NA	NA	NA	0	NA
IM18GECKA/02/025	IAMS2018	Marine_Institute-Ireland	2018-02-21	54.44	-11.2	VIIc2	Northern	510	57	NA	NA	NA	Lophius_piscatorius	Lophius_piscatorius	NA	Lophius_piscatorius	NO	NA	NA	NA	NA	0	NA
IM18GECKA/02/026	IAMS2018	Marine_Institute-Ireland	2018-02-21	54.44	-11.2	VIIc2	Northern	510	50	NA	NA	NA	Lophius_piscatorius	Lophius_piscatorius	NA	Lophius_piscatorius	NO	NA	NA	NA	NA	0	NA
IM18GECKA/02/027	IAMS2018	Marine_Institute-Ireland	2018-02-21	53.96	-11.46	VIIc2	Northern	301	40	NA	NA	NA	Lophius_piscatorius	Lophius_budegassa	Lophius_budegassa	Lophius_budegassa	YES	YES	YES	NO	NO	0	Lophius_budegassa
IM18GECKA/02/028	IAMS2018	Marine_Institute-Ireland	2018-02-21	53.96	-11.46	VIIc2	Northern	301	50	NA	NA	NA	Lophius_piscatorius	Lophius_budegassa	NA	Lophius_budegassa	NO	NA	NA	NA	NA	0	NA
IM18GECKA/02/029	IAMS2018	Marine_Institute-Ireland	2018-02-21	53.96	-11.46	VIIc2	Northern	301	43	NA	NA	NA	Lophius_piscatorius	LBUD5	NA	Lophius_budegassa	NO	NA	NA	NA	NA	0	NA
IM18GECKA/02/030	IAMS2018	Marine_Institute-Ireland	2018-02-21	53.96	-11.46	VIIc2	Northern	301	25	NA	NA	NA	Lophius_piscatorius	Lophius_budegassa	NA	Lophius_budegassa	NO	NA	NA	NA	NA	0	NA
IM18GECKA/02/031	IAMS2018	Marine_Institute-Ireland	2018-02-21	53.96	-11.46	VIIc2	Northern	301	22	NA	NA	NA	Lophius_piscatorius	Lophius_piscatorius	NA	Lophius_piscatorius	NO	NA	NA	NA	NA	0	NA
IM18GECKA/02/032	IAMS2018	Marine_Institute-Ireland	2018-02-21	53.96	-11.46	VIIc2	Northern	301	59	NA	NA	NA	Lophius_piscatorius	Lophius_piscatorius	NA	Lophius_piscatorius	YES	NO	YES	NO	NO	1	NA
IM18GECKA/02/032	IAMS2018	Marine_Institute-Ireland	2018-02-21	53.96	-11.46	VIIc2	Northern	301	59	NA	NA	NA	Lophius_piscatorius	Lophius_piscatorius	Lophius_piscatorius	Lophius_piscatorius	YES	NO	YES	NO	NO	2	NA
IM18GECKA/02/033	IAMS2018	Marine_Institute-Ireland	2018-02-21	53.96	-11.46	VIIc2	Northern	301	43	NA	NA	NA	Lophius_piscatorius	LBUD5	NA	Lophius_budegassa	NO	NA	NA	NA	NA	0	NA
IM18GECKA/02/034	IAMS2018	Marine_Institute-Ireland	2018-02-21	53.96	-11.46	VIIc2	Northern	301	20	NA	NA	NA	Lophius_piscatorius	Lophius_piscatorius	NA	Lophius_piscatorius	NO	NA	NA	NA	NA	0	NA
IM18GECKA/02/035	IAMS2018	Marine_Institute-Ireland	2018-02-21	53.96	-11.46	VIIc2	Northern	301	48	NA	NA	NA	Lophius_piscatorius	Lophius_budegassa	NA	Lophius_budegassa	NO	NA	NA	NA	NA	0	NA
IM18GECKA/02/036	IAMS2018	Marine_Institute-Ireland	2018-02-21	53.96	-11.46	VIIc2	Northern	301	50	NA	NA	NA	Lophius_piscatorius	Lophius_piscatorius	NA	Lophius_piscatorius	NO	NA	NA	NA	NA	0	NA
IM18GECKA/02/037	IAMS2018	Marine_Institute-Ireland	2018-02-21	53.96	-11.46	VIIc2	Northern	301	23	NA	NA	NA	Lophius_piscatorius	Lophius_piscatorius	NA	Lophius_piscatorius	NO	NA	NA	NA	NA	0	NA
IM18GECKA/02/038	IAMS2018	Marine_Institute-Ireland	2018-02-21	53.96	-11.46	VIIc2	Northern	301	46	NA	NA	NA	Lophius_piscatorius	Lophius_piscatorius	NA	Lophius_piscatorius	NO	NA	NA	NA	NA	0	NA
IM18GECKA/02/039	IAMS2018	Marine_Institute-Ireland	2018-02-27	51.31	-8.35	VIIg	Northern	96	54	NA	NA	NA	Lophius_piscatorius	Lophius_piscatorius	NA	Lophius_piscatorius	YES	YES	YES	#REF!	#REF!	0	Lophius_piscatorius
IM18GECKA/02/040	IAMS2018	Marine_Institute-Ireland	2018-02-27	51.31	-8.35	VIIg	Northern	96	49	NA	NA	NA	Lophius_piscatorius	Lophius_piscatorius	Lophius_piscatorius	Lophius_piscatorius	YES	YES	YES	#REF!	#REF!	0	Lophius_piscatorius
IM18GECKA/02/041	IAMS2018	Marine_Institute-Ireland	2018-02-28	50.61	-10.27	VIIj2	Northern	152	62	NA	NA	NA	Lophius_piscatorius	Lophius_piscatorius	NA	Lophius_piscatorius	NO	NA	NA	NA	NA	0	NA
IM18GECKA/02/042	IAMS2018	Marine_Institute-Ireland	2018-02-28	50.61	-10.27	VIIj2	Northern	152	37	NA	NA	NA	Lophius_piscatorius	Lophius_piscatorius	NA	Lophius_piscatorius	NO	NA	NA	NA	NA	0	NA
IM18GECKA/02/043	IAMS2018	Marine_Institute-Ireland	2018-02-28	50.61	-10.27	VIIj2	Northern	152	78	NA	NA	NA	Lophius_piscatorius	Lophius_piscatorius	NA	Lophius_piscatorius	NO	NA	NA	NA	NA	0	NA
IM18GECKA/02/044	IAMS2018	Marine_Institute-Ireland	2018-02-28	50.87	-10.01	VIIj2	Northern	125	68	NA	NA	NA	Lophius_piscatorius	Lophius_budegassa	NA	Lophius_budegassa	NO	NA	NA	NA	NA	0	NA
IM18GECKA/02/045	IAMS2018	Marine_Institute-Ireland	2018-02-28	50.87	-10.01	VIIj2	Northern	125	76	NA	NA	NA	Lophius_piscatorius	Lophius_piscatorius	NA	Lophius_piscatorius	NO	NA	NA	NA	NA	0	NA
IM18GECKA/02/046	IAMS2018	Marine_Institute-Ireland	2018-02-28	50.87	-10.01	VIIj2	Northern	125	19	NA	NA	NA	Lophius_piscatorius	Lophius_piscatorius	NA	Lophius_piscatorius	NO	NA	NA	NA	NA	0	NA
IM18GECKA/02/047	IAMS2018	Marine_Institute-Ireland	2018-02-28	50.87	-10.01	VIIj2	Northern	125	65	NA	NA	NA	Lophius_piscatorius	Lophius_piscatorius	NA	Lophius_piscatorius	NO	NA	NA	NA	NA	0	NA
IM18GECKA/02/048	IAMS2018	Marine_Institute-Ireland	2018-03-02	50.56	-10.73	VIIj2	Northern	178	62	NA	NA	NA	Lophius_piscatorius	Lophius_piscatorius	NA	Lophius_piscatorius	YES	YES	YES	#REF!	#REF!	0	Lophius_piscatorius
IM18GECKA/02/049	IAMS2018	Marine_Institute-Ireland	2018-03-02	50.56	-10.73	VIIj2	Northern	178	37	NA	NA	NA	Lophius_piscatorius	Lophius_piscatorius	NA	Lophius_piscatorius	NO	NA	NA	NA	NA	0	NA
IM18GECKA/02/050	IAMS2018	Marine_Institute-Ireland	2018-03-03	49.69	-10.6	VIIj2	Northern	150	15	NA	NA	NA	Lophius_piscatorius	Lophius_budegassa	NA	Lophius_budegassa	NO	NA	NA	NA	NA	0	NA
IM18GECKA/02/051	IAMS2018	Marine_Institute-Ireland	2018-03-03	50.05	-11.09	VIIk2	Northern	358	83	NA	NA	NA	Lophius_piscatorius	Lophius_piscatorius	NA	Lophius_piscatorius	NO	NA	NA	NA	NA	0	NA
IM18GECKA/02/052	IAMS2018	Marine_Institute-Ireland	2018-03-03	50.05	-11.09	VIIk2	Northern	358	59	NA	NA	NA	Lophius_piscatorius	Lophius_piscatorius	NA	Lophius_piscatorius	NO	NA	NA	NA	NA	0	NA
IM18GECKA/02/053	IAMS2018	Marine_Institute-Ireland	2018-03-04	51.64	-11.95	VIIk2	Northern	865	51	NA	NA	NA	Lophius_piscatorius	Lophius_piscatorius	NA	Lophius_piscatorius	NO	NA	NA	NA	NA	0	NA
IM18GECKA/02/054	IAMS2018	Marine_Institute-Ireland	2018-03-04	51.64	-11.95	VIIk2	Northern	865	60	NA	NA	NA	Lophius_piscatorius	Lophius_piscatorius	NA	Lophius_piscatorius	NO	NA	NA	NA	NA	0	NA
IM18GECKA/02/055	IAMS2018	Marine_Institute-Ireland	2018-03-04	51.64	-11.95	VIIk2	Northern	865	84	NA	NA	NA	Lophius_piscatorius	Lophius_piscatorius	NA	Lophius_piscatorius	YES	YES	YES	#REF!	#REF!	0	Lophius_piscatorius
IM18GECKA/02/056	IAMS2018	Marine_Institute-Ireland	2018-03-05	51.29	-14.29	VIIk2	Northern	535	53	NA	NA	NA	Lophius_piscatorius	Lophius_piscatorius	NA	Lophius_piscatorius	NO	NA	NA	NA	NA	0	NA
IM18GECKA/02/057	IAMS2018	Marine_Institute-Ireland	2018-03-05	51.29	-14.29	VIIk2	Northern	535	71	NA	NA	NA	Lophius_piscatorius	Lophius_piscatorius	NA	Lophius_piscatorius	NO	NA	NA	NA	NA	0	NA
IM18GECKA/02/058	IAMS2018	Marine_Institute-Ireland	2018-03-05	51.29	-14.29	VIIk2	Northern	535	96	NA	NA	NA	Lophius_piscatorius	Lophius_piscatorius	NA	Lophius_piscatorius	NO	NA	NA	NA	NA	0	NA
IM18GECKA/02/059	IAMS2018	Marine_Institute-Ireland	2018-03-05	52.09	-14.41	VIIk2	Northern	355	57	NA	NA	NA	Lophius_piscatorius	Lophius_piscatorius	NA	Lophius_piscatorius	NO	NA	NA	NA	NA	0	NA
IM18GECKA/02/060	IAMS2018	Marine_Institute-Ireland	2018-03-05	52.09	-14.41	VIIk2	Northern	355	91	NA	NA	NA	Lophius_piscatorius	Lophius_piscatorius	NA	Lophius_piscatorius	NO	NA	NA	NA	NA	0	NA
IM18GECKA/02/061	IAMS2018	Marine_Institute-Ireland	2018-03-05	52.09	-14.41	VIIk2	Northern	355	107	NA	NA	NA	Lophius_piscatorius	Lophius_piscatorius	NA	Lophius_piscatorius	YES	YES	YES	#REF!	#REF!	0	Lophius_piscatorius
IM18GECKA/02/062	IAMS2018	Marine_Institute-Ireland	2018-03-07	53.53	-13.85	VIIc2	Northern	260	75	NA	NA	NA	Lophius_piscatorius	Lophius_piscatorius	NA	Lophius_piscatorius	NO	NA	NA	NA	NA	0	NA
IM18GECKA/02/063	IAMS2018	Marine_Institute-Ireland	2018-03-06	52.87	-13.13	VIIk2	Northern	384	66	NA	NA	NA	Lophius_piscatorius	Lophius_piscatorius	NA	Lophius_piscatorius	NO	NA	NA	NA	NA	0	NA
IM18GECKA/02/064	IAMS2018	Marine_Institute-Ireland	2018-03-06	52.87	-13.13	VIIk2	Northern	384	54	NA	NA	NA	Lophius_piscatorius	Lophius_piscatorius	NA	Lophius_piscatorius	NO	NA	NA	NA	NA	0	NA
IM18GECKA/02/065	IAMS2018	Marine_Institute-Ireland	2018-03-07	53.53	-13.85	VIIc2	Northern	260	103	NA	NA	NA	Lophius_piscatorius	Lophius_piscatorius	Lophius_piscatorius	Lophius_piscatorius	YES	YES	YES	#REF!	#REF!	0	Lophius_piscatorius
IM18GECKA/02/066	IAMS2018	Marine_Institute-Ireland	2018-03-07	53.53	-13.85	VIIc2	Northern	260	49	NA	NA	NA	Lophius_piscatorius	Lophius_piscatorius	NA	Lophius_piscatorius	NO	NA	NA	NA	NA	0	NA
IM18GECKA/02/067	IAMS2018	Marine_Institute-Ireland	2018-03-07	53.76	-13.55	VIIc2	Northern	319	60	NA	NA	NA	Lophius_piscatorius	Lophius_piscatorius	NA	Lophius_piscatorius	NO	NA	NA	NA	NA	0	NA
IM18GECKA/02/068	IAMS2018	Marine_Institute-Ireland	2018-03-07	53.76	-13.55	VIIc2	Northern	319	51	NA	NA	NA	Lophius_piscatorius	Lophius_piscatorius	NA	Lophius_piscatorius	NO	NA	NA	NA	NA	0	NA
IM18GECKA/02/069	IAMS2018	Marine_Institute-Ireland	2018-03-07	53.76	-13.55	VIIc2	Northern	319	54	NA	NA	NA	Lophius_piscatorius	Lophius_piscatorius	NA	Lophius_piscatorius	NO	NA	NA	NA	NA	0	NA
IM18GECKA/02/070	IAMS2018	Marine_Institute-Ireland	2018-03-07	53.86	-13.13	VIIc2	Northern	362	75	NA	NA	NA	Lophius_piscatorius	Lophius_piscatorius	NA	Lophius_piscatorius	NO	NA	NA	NA	NA	0	NA
IM18GECKA/02/071	IAMS2018	Marine_Institute-Ireland	2018-03-07	53.86	-13.13	VIIc2	Northern	362	55	NA	NA	NA	Lophius_piscatorius	Lophius_piscatorius	NA	Lophius_piscatorius	NO	NA	NA	NA	NA	0	NA
IM18GECKA/02/072	IAMS2018	Marine_Institute-Ireland	2018-03-07	53.86	-13.13	VIIc2	Northern	362	57	NA	NA	NA	Lophius_piscatorius	Lophius_piscatorius	NA	Lophius_piscatorius	NO	NA	NA	NA	NA	0	NA
IM18GECKA/02/073	IAMS2018	Marine_Institute-Ireland	2018-03-07	53.85	-12.59	VIIc2	Northern	382	63	NA	NA	NA	Lophius_piscatorius	Lophius_piscatorius	NA	Lophius_piscatorius	YES	YES	YES	#REF!	#REF!	0	Lophius_piscatorius
IM18GECKA/02/074	IAMS2018	Marine_Institute-Ireland	2018-03-07	53.85	-12.59	VIIc2	Northern	382	65	NA	NA	NA	Lophius_piscatorius	Lophius_piscatorius	NA	Lophius_piscatorius	NO	NA	NA	NA	NA	0	NA
IM18GECKA/02/075	IAMS2018	Marine_Institute-Ireland	2018-03-07	53.85	-12.59	VIIc2	Northern	382	46	NA	NA	NA	Lophius_piscatorius	Lophius_piscatorius	NA	Lophius_piscatorius	NO	NA	NA	NA	NA	0	NA
IM18GECKA/02/076	IAMS2018	Marine_Institute-Ireland	2018-03-08	53.18	-13.01	VIIc2	Northern	307	65	NA	NA	NA	Lophius_piscatorius	Lophius_piscatorius	NA	Lophius_piscatorius	NO	NA	NA	NA	NA	0	NA
IM18GECKA/02/077	IAMS2018	Marine_Institute-Ireland	2018-03-08	53.18	-13.01	VIIc2	Northern	307	57	NA	NA	NA	Lophius_piscatorius	Lophius_piscatorius	NA	Lophius_piscatorius	NO	NA	NA	NA	NA	0	NA
IM18GECKA/02/078	IAMS2018	Marine_Institute-Ireland	2018-03-08	53.18	-13.01	VIIc2	Northern	307	99	NA	NA	NA	Lophius_piscatorius	Lophius_piscatorius	NA	Lophius_piscatorius	YES	YES	YES	#REF!	#REF!	0	Lophius_piscatorius
IM18GECKA/02/079	IAMS2018	Marine_Institute-Ireland	2018-03-08	53.36	-12.56	VIIc2	Northern	338	44	NA	NA	NA	Lophius_piscatorius	Lophius_piscatorius	NA	Lophius_piscatorius	NO	NA	NA	NA	NA	0	NA
IM18GECKA/02/080	IAMS2018	Marine_Institute-Ireland	2018-03-08	53.36	-12.56	VIIc2	Northern	338	56	NA	NA	NA	Lophius_piscatorius	Lophius_piscatorius	NA	Lophius_piscatorius	NO	NA	NA	NA	NA	0	NA
IM18GECKA/02/081	IAMS2018	Marine_Institute-Ireland	2018-03-08	53.36	-12.56	VIIc2	Northern	338	88	NA	NA	NA	Lophius_piscatorius	Lophius_piscatorius	NA	Lophius_piscatorius	NO	NA	NA	NA	NA	0	NA
IM18GECKA/02/082	IAMS2018	Marine_Institute-Ireland	2018-02-21	53.96	-11.46	VIIc2	Northern	301	26	NA	NA	NA	Lophius_piscatorius	Lophius_piscatorius	NA	Lophius_piscatorius	NO	NA	NA	NA	NA	0	NA
IM18GECKA/02/083	IAMS2018	Marine_Institute-Ireland	2018-02-23	51.43	-10.93	VIIj2	Northern	179	65	NA	NA	NA	Lophius_piscatorius	Lophius_piscatorius	NA	Lophius_piscatorius	NO	NA	NA	NA	NA	0	NA
IM18GECKA/02/084	IAMS2018	Marine_Institute-Ireland	2018-02-24	51.16	-9.56	VIIj2	Northern	114	18	NA	NA	NA	Lophius_piscatorius	Lophius_piscatorius	NA	Lophius_piscatorius	NO	NA	NA	NA	NA	0	NA
IM18GECKA/02/085	IAMS2018	Marine_Institute-Ireland	2018-02-24	51.38	-8.93	VIIg	Northern	96	25	NA	NA	NA	Lophius_piscatorius	Lophius_budegassa	Lophius_budegassa	Lophius_budegassa	YES	YES	YES	NO	NO	0	F1
IM18GECKA/02/086	IAMS2018	Marine_Institute-Ireland	2018-02-24	51.38	-8.93	VIIg	Northern	96	72	NA	NA	NA	Lophius_piscatorius	Lophius_piscatorius	NA	Lophius_piscatorius	YES	YES	YES	#REF!	#REF!	0	Lophius_piscatorius
IM18GECKA/02/087	IAMS2018	Marine_Institute-Ireland	2018-02-24	50.51	-8.66	VIIg	Northern	120	50	NA	NA	NA	Lophius_piscatorius	Lophius_piscatorius	Lophius_piscatorius	Lophius_piscatorius	YES	YES	YES	#REF!	#REF!	0	Lophius_piscatorius
IM18GECKA/02/088	IAMS2018	Marine_Institute-Ireland	2018-02-25	50.16	-8.27	VIIh	Northern	139	23	NA	NA	NA	Lophius_piscatorius	Lophius_budegassa	NA	Lophius_budegassa	YES	YES	YES	NO	NO	0	F1
IM18GECKA/02/089	IAMS2018	Marine_Institute-Ireland	2018-02-25	50.16	-8.27	VIIh	Northern	139	16	NA	NA	NA	Lophius_piscatorius	Lophius_budegassa	NA	Lophius_budegassa	YES	YES	YES	NO	NO	0	Lophius_budegassa
IM18GECKA/02/090	IAMS2018	Marine_Institute-Ireland	2018-02-25	49.34	-8.58	VIIh	Northern	141	50	NA	NA	NA	Lophius_piscatorius	Lophius_piscatorius	NA	Lophius_piscatorius	NO	NA	NA	NA	NA	0	NA
IM18GECKA/02/091	IAMS2018	Marine_Institute-Ireland	2018-02-25	49.34	-8.58	VIIh	Northern	141	15	NA	NA	NA	Lophius_piscatorius	Lophius_budegassa	NA	Lophius_budegassa	YES	YES	YES	NO	NO	0	Bx_Lbud
IM18GECKA/02/092	IAMS2018	Marine_Institute-Ireland	2018-02-25	49.34	-8.58	VIIh	Northern	141	21	NA	NA	NA	Lophius_piscatorius	Lophius_piscatorius	NA	Lophius_piscatorius	NO	NA	NA	NA	NA	0	NA
IM18GECKA/02/093	IAMS2018	Marine_Institute-Ireland	2018-02-25	48.5	-9.01	VIIj2	Northern	225	30	NA	NA	NA	Lophius_piscatorius	LBUD5	NA	Lophius_budegassa	NO	NA	NA	NA	NA	0	NA
IM18GECKA/02/094	IAMS2018	Marine_Institute-Ireland	2018-02-26	48.57	-9.43	VIIj2	Northern	178	24	NA	NA	NA	Lophius_piscatorius	Lophius_piscatorius	NA	Lophius_piscatorius	NO	NA	NA	NA	NA	0	NA
IM18GECKA/02/095	IAMS2018	Marine_Institute-Ireland	2018-03-06	52.6	-13.39	VIIk2	Northern	347	112	NA	NA	NA	Lophius_piscatorius	Lophius_piscatorius	NA	Lophius_piscatorius	NO	NA	NA	NA	NA	0	NA
IM18GECKA/02/096	IAMS2018	Marine_Institute-Ireland	2018-04-13	55.59	-9.56	VIa	Northern_shelf	625	63	NA	NA	NA	Lophius_piscatorius	Lophius_piscatorius	NA	Lophius_piscatorius	YES	YES	YES	#REF!	#REF!	0	Lophius_piscatorius
IM18GECKA/02/097	IAMS2018	Marine_Institute-Ireland	2018-04-13	55.59	-9.56	VIa	Northern_shelf	625	44	NA	NA	NA	Lophius_piscatorius	LBUD5	NA	Lophius_budegassa	NO	NA	NA	NA	NA	0	NA
IM18GECKA/02/098	IAMS2018	Marine_Institute-Ireland	2018-04-13	55.59	-9.56	VIa	Northern_shelf	625	81	NA	NA	NA	Lophius_piscatorius	Lophius_budegassa	Lophius_budegassa	Lophius_budegassa	YES	YES	YES	NO	NO	0	F1
IM18GECKA/02/099	IAMS2018	Marine_Institute-Ireland	2018-04-13	56.18	-9.26	VIa	Northern_shelf	689	56	NA	NA	NA	Lophius_piscatorius	Lophius_piscatorius	NA	Lophius_piscatorius	YES	YES	YES	#REF!	#REF!	0	Lophius_piscatorius
IM18GECKA/02/100	IAMS2018	Marine_Institute-Ireland	2018-04-13	56.18	-9.26	VIa	Northern_shelf	689	52	NA	NA	NA	Lophius_piscatorius	Lophius_piscatorius	Lophius_piscatorius	Lophius_piscatorius	YES	YES	YES	#REF!	#REF!	0	Lophius_piscatorius
IM18GECKA/02/101	IAMS2018	Marine_Institute-Ireland	2018-04-13	56.18	-9.26	VIa	Northern_shelf	689	64	NA	NA	NA	Lophius_piscatorius	Lophius_piscatorius	NA	Lophius_piscatorius	YES	YES	YES	#REF!	#REF!	0	Lophius_piscatorius
IM18GECKA/02/102	IAMS2018	Marine_Institute-Ireland	2018-04-14	56.57	-9.16	VIa	Northern_shelf	628	93	NA	NA	NA	Lophius_piscatorius	Lophius_piscatorius	Lophius_piscatorius	Lophius_piscatorius	YES	YES	YES	#REF!	#REF!	0	Lophius_piscatorius
IM18GECKA/02/103	IAMS2018	Marine_Institute-Ireland	2018-04-14	56.57	-9.16	VIa	Northern_shelf	628	48	NA	NA	NA	Lophius_piscatorius	Lophius_piscatorius	NA	Lophius_piscatorius	YES	YES	YES	#REF!	#REF!	0	Lophius_piscatorius
IM18GECKA/02/104	IAMS2018	Marine_Institute-Ireland	2018-04-14	56.57	-9.16	VIa	Northern_shelf	628	70	NA	NA	NA	Lophius_piscatorius	Lophius_piscatorius	Lophius_piscatorius	Lophius_piscatorius	YES	YES	YES	#REF!	#REF!	0	Lophius_piscatorius
IM18GECKA/02/105	IAMS2018	Marine_Institute-Ireland	2018-04-14	56.62	-9.03	VIa	Northern_shelf	324	39	NA	NA	NA	Lophius_piscatorius	LBUD5	NA	Lophius_budegassa	NO	NA	NA	NA	NA	0	NA
IM18GECKA/02/106	IAMS2018	Marine_Institute-Ireland	2018-04-14	56.62	-9.03	VIa	Northern_shelf	324	55	NA	NA	NA	Lophius_piscatorius	Lophius_piscatorius	Lophius_piscatorius	Lophius_piscatorius	YES	YES	YES	#REF!	#REF!	0	Lophius_piscatorius
IM18GECKA/02/107	IAMS2018	Marine_Institute-Ireland	2018-04-14	56.62	-9.03	VIa	Northern_shelf	324	63	NA	NA	NA	Lophius_piscatorius	Lophius_piscatorius	NA	Lophius_piscatorius	YES	YES	YES	#REF!	#REF!	0	Lophius_piscatorius
IM18GECKA/02/108	IAMS2018	Marine_Institute-Ireland	2018-04-14	56.87	-9.07	VIa	Northern_shelf	320	76	NA	NA	NA	Lophius_piscatorius	Lophius_piscatorius	NA	Lophius_piscatorius	YES	YES	YES	NO	NO	0	Lophius_piscatorius
IM18GECKA/02/109	IAMS2018	Marine_Institute-Ireland	2018-04-14	56.87	-9.07	VIa	Northern_shelf	320	58	NA	NA	NA	Lophius_piscatorius	Lophius_piscatorius	Lophius_piscatorius	Lophius_piscatorius	YES	YES	YES	#REF!	#REF!	0	Lophius_piscatorius
IM18GECKA/02/110	IAMS2018	Marine_Institute-Ireland	2018-04-14	56.87	-9.07	VIa	Northern_shelf	320	45	NA	NA	NA	Lophius_piscatorius	Lophius_piscatorius	NA	Lophius_piscatorius	NO	NA	NA	NA	NA	0	NA
IM18GECKA/02/111	IAMS2018	Marine_Institute-Ireland	2018-04-14	57.05	-9.24	VIa	Northern_shelf	436	48	NA	NA	NA	Lophius_piscatorius	Lophius_piscatorius	NA	Lophius_piscatorius	YES	YES	YES	#REF!	#REF!	0	Lophius_piscatorius
IM18GECKA/02/112	IAMS2018	Marine_Institute-Ireland	2018-04-14	57.05	-9.24	VIa	Northern_shelf	436	91	NA	NA	NA	Lophius_piscatorius	Lophius_piscatorius	NA	Lophius_piscatorius	YES	YES	YES	#REF!	#REF!	0	Lophius_piscatorius
IM18GECKA/02/113	IAMS2018	Marine_Institute-Ireland	2018-04-14	57.05	-9.24	VIa	Northern_shelf	436	68	NA	NA	NA	Lophius_piscatorius	Lophius_piscatorius	Lophius_piscatorius	Lophius_piscatorius	YES	YES	YES	#REF!	#REF!	0	Lophius_piscatorius
IM18GECKA/02/114	IAMS2018	Marine_Institute-Ireland	2018-04-15	57.64	-9.7	VIa	Northern_shelf	882	50	NA	NA	NA	Lophius_piscatorius	Lophius_piscatorius	Lophius_piscatorius	Lophius_piscatorius	YES	YES	YES	#REF!	#REF!	0	Lophius_piscatorius
IM18GECKA/02/115	IAMS2018	Marine_Institute-Ireland	2018-04-15	57.64	-9.7	VIa	Northern_shelf	882	74	NA	NA	NA	Lophius_piscatorius	Lophius_piscatorius	Lophius_piscatorius	Lophius_piscatorius	YES	YES	YES	#REF!	#REF!	0	Lophius_piscatorius
IM18GECKA/02/116	IAMS2018	Marine_Institute-Ireland	2018-04-15	57.7	-9.62	VIa	Northern_shelf	559	62	NA	NA	NA	Lophius_piscatorius	Lophius_piscatorius	NA	Lophius_piscatorius	YES	YES	YES	#REF!	#REF!	0	Lophius_piscatorius
IM18GECKA/02/117	IAMS2018	Marine_Institute-Ireland	2018-04-15	57.7	-9.62	VIa	Northern_shelf	559	46	NA	NA	NA	Lophius_piscatorius	Lophius_budegassa	NA	Lophius_budegassa	NO	NA	NA	NA	NA	0	NA
IM18GECKA/02/118	IAMS2018	Marine_Institute-Ireland	2018-04-15	57.7	-9.62	VIa	Northern_shelf	559	78	NA	NA	NA	Lophius_piscatorius	Lophius_piscatorius	NA	Lophius_piscatorius	YES	YES	YES	#REF!	#REF!	0	Lophius_piscatorius
IM18GECKA/02/119	IAMS2018	Marine_Institute-Ireland	2018-04-15	57.7	-9.62	VIa	Northern_shelf	559	53	NA	NA	NA	Lophius_piscatorius	Lophius_piscatorius	Lophius_piscatorius	Lophius_piscatorius	YES	YES	YES	#REF!	#REF!	0	Lophius_piscatorius
IM18GECKA/03/001	Winter_GFS	CEFAS-UK	2018-03-26	51.32	-8.6	VIIg	Northern	98	56	2190	2	2	Lophius_piscatorius	Lophius_piscatorius	NA	Lophius_piscatorius	NO	NA	NA	NA	NA	0	NA
IM18GECKA/03/002	Winter_GFS	CEFAS-UK	2018-03-26	51.32	-8.6	VIIg	Northern	98	32	462	2	1	Lophius_piscatorius	Lophius_piscatorius	NA	Lophius_piscatorius	NO	NA	NA	NA	NA	0	NA
IM18GECKA/03/003	Winter_GFS	CEFAS-UK	2018-03-26	51.32	-8.6	VIIg	Northern	98	26	311	2	1	Lophius_piscatorius	Lophius_piscatorius	NA	Lophius_piscatorius	NO	NA	NA	NA	NA	0	NA
IM18GECKA/03/004	Winter_GFS	CEFAS-UK	2018-03-26	51.32	-8.6	VIIg	Northern	98	35	684	2	1	Lophius_piscatorius	Lophius_budegassa	NA	Lophius_budegassa	NO	NA	NA	NA	NA	0	NA
IM18GECKA/03/005	Winter_GFS	CEFAS-UK	2018-03-26	51.32	-8.6	VIIg	Northern	98	23	255	2	1	Lophius_piscatorius	Lophius_piscatorius	NA	Lophius_piscatorius	NO	NA	NA	NA	NA	0	NA
IM18GECKA/03/006	Winter_GFS	CEFAS-UK	2018-03-26	51.37	-8.14	VIIg	Northern	91	36	792	1	1	Lophius_piscatorius	Lophius_budegassa	NA	Lophius_budegassa	NO	NA	NA	NA	NA	0	NA
IM18GECKA/03/007	Winter_GFS	CEFAS-UK	2018-03-26	51.37	-8.14	VIIg	Northern	91	39	921	2	1	Lophius_piscatorius	Lophius_piscatorius	NA	Lophius_piscatorius	NO	NA	NA	NA	NA	0	NA
IM18GECKA/03/008	Winter_GFS	CEFAS-UK	2018-03-26	51.37	-8.14	VIIg	Northern	91	48	1406	1	2	Lophius_piscatorius	Lophius_piscatorius	NA	Lophius_piscatorius	YES	YES	YES	#REF!	#REF!	0	Lophius_piscatorius
IM18GECKA/03/009	Winter_GFS	CEFAS-UK	2018-03-26	51.37	-8.14	VIIg	Northern	91	54	1990	2	2	Lophius_piscatorius	Lophius_piscatorius	Lophius_piscatorius	Lophius_piscatorius	YES	YES	YES	#REF!	#REF!	0	Lophius_piscatorius
IM18GECKA/03/010	Winter_GFS	CEFAS-UK	2018-03-26	51.37	-8.14	VIIg	Northern	91	55	2077	2	2	Lophius_piscatorius	Lophius_piscatorius	NA	Lophius_piscatorius	NO	NA	NA	NA	NA	0	NA
IM18GECKA/03/011	Winter_GFS	CEFAS-UK	2018-03-26	51.37	-8.14	VIIg	Northern	91	16	54	1	1	Lophius_piscatorius	Lophius_piscatorius	NA	Lophius_piscatorius	NO	NA	NA	NA	NA	0	NA
IM18GECKA/03/012	Winter_GFS	CEFAS-UK	2018-03-26	51.37	-8.14	VIIg	Northern	91	33	641	1	1	Lophius_piscatorius	Lophius_piscatorius	NA	Lophius_piscatorius	NO	NA	NA	NA	NA	0	NA
IM18GECKA/03/013	Winter_GFS	CEFAS-UK	2018-03-26	51.37	-8.14	VIIg	Northern	91	23	274	2	1	Lophius_piscatorius	Lophius_budegassa	NA	Lophius_budegassa	NO	NA	NA	NA	NA	0	NA
IM18GECKA/03/014	Winter_GFS	CEFAS-UK	2018-03-26	51.51	-7.67	VIIg	Northern	83	47	1530	1	1	Lophius_piscatorius	Lophius_piscatorius	NA	Lophius_piscatorius	YES	YES	YES	#REF!	#REF!	0	Lophius_piscatorius
IM18GECKA/03/015	Winter_GFS	CEFAS-UK	2018-03-26	51.51	-7.67	VIIg	Northern	83	41	1124	2	2	Lophius_piscatorius	Lophius_piscatorius	Lophius_piscatorius	Lophius_piscatorius	YES	YES	YES	#REF!	#REF!	0	Lophius_piscatorius
IM18GECKA/03/016	Winter_GFS	CEFAS-UK	2018-03-26	51.51	-7.67	VIIg	Northern	83	20	168	2	1	Lophius_piscatorius	Lophius_budegassa	NA	Lophius_budegassa	YES	YES	YES	NO	NO	0	F1
IM18GECKA/03/017	Winter_GFS	CEFAS-UK	2018-03-26	51.51	-7.67	VIIg	Northern	83	17	79	1	1	Lophius_piscatorius	Lophius_budegassa	NA	Lophius_budegassa	YES	YES	YES	NO	NO	0	F1
IM18GECKA/03/018	Winter_GFS	CEFAS-UK	2018-03-26	51.51	-7.67	VIIg	Northern	83	40	801	1	1	Lophius_piscatorius	Lophius_piscatorius	Lophius_piscatorius	Lophius_piscatorius	YES	YES	YES	#REF!	#REF!	0	Lophius_piscatorius
IM18GECKA/03/019	Winter_GFS	CEFAS-UK	2018-03-26	51.51	-7.67	VIIg	Northern	83	60	2655	1	3	Lophius_piscatorius	Lophius_piscatorius	NA	Lophius_piscatorius	YES	YES	YES	#REF!	#REF!	0	Lophius_piscatorius
IM18GECKA/03/020	Winter_GFS	CEFAS-UK	2018-03-26	51.51	-7.67	VIIg	Northern	83	69	4510	2	2	Lophius_piscatorius	Lophius_piscatorius	NA	Lophius_piscatorius	NO	NA	NA	NA	NA	0	NA
IM18GECKA/03/021	Winter_GFS	CEFAS-UK	2018-03-26	51.51	-7.67	VIIg	Northern	83	34	574	2	1	Lophius_piscatorius	Lophius_piscatorius	NA	Lophius_piscatorius	NO	NA	NA	NA	NA	0	NA
IM18GECKA/03/022	Winter_GFS	CEFAS-UK	2018-03-26	51.94	-7.05	VIIg	Northern	66	51	1702	1	4	Lophius_piscatorius	Lophius_piscatorius	Lophius_piscatorius	Lophius_piscatorius	YES	YES	YES	#REF!	#REF!	0	Lophius_piscatorius
IM18GECKA/03/023	Winter_GFS	CEFAS-UK	2018-03-27	51.94	-7.05	VIIg	Northern	66	40	1705	2	2	Lophius_piscatorius	Lophius_piscatorius	Lophius_piscatorius	Lophius_piscatorius	YES	YES	YES	NO	NO	0	Lophius_piscatorius
IM18GECKA/03/024	Winter_GFS	CEFAS-UK	2018-03-27	51.94	-7.05	VIIg	Northern	66	34	559	1	1	Lophius_piscatorius	Lophius_piscatorius	NA	Lophius_piscatorius	NO	NA	NA	NA	NA	0	NA
IM18GECKA/03/025	Winter_GFS	CEFAS-UK	2018-03-27	51.94	-7.05	VIIg	Northern	66	27	362	1	1	Lophius_piscatorius	Lophius_piscatorius	NA	Lophius_piscatorius	YES	YES	YES	#REF!	#REF!	0	Lophius_piscatorius
IM18GECKA/03/026	Winter_GFS	CEFAS-UK	2018-03-27	51.62	-6.99	VIIg	Northern	75	45	1450	2	2	Lophius_piscatorius	Lophius_piscatorius	NA	Lophius_piscatorius	NO	NA	NA	NA	NA	0	NA
IM18GECKA/03/027	Winter_GFS	CEFAS-UK	2018-03-27	51.62	-6.99	VIIg	Northern	75	28	313	2	1	Lophius_piscatorius	Lophius_piscatorius	NA	Lophius_piscatorius	NO	NA	NA	NA	NA	0	NA
IM18GECKA/03/028	Winter_GFS	CEFAS-UK	2018-03-27	51.62	-6.99	VIIg	Northern	75	39	864	2	1	Lophius_piscatorius	Lophius_piscatorius	NA	Lophius_piscatorius	NO	NA	NA	NA	NA	0	NA
IM18GECKA/03/029	Winter_GFS	CEFAS-UK	2018-03-27	51.62	-6.99	VIIg	Northern	75	37	848	1	2	Lophius_piscatorius	Lophius_budegassa	NA	Lophius_budegassa	NO	NA	NA	NA	NA	0	NA
IM18GECKA/03/030	Winter_GFS	CEFAS-UK	2018-03-27	51.62	-6.99	VIIg	Northern	75	23	194	2	1	Lophius_piscatorius	Lophius_piscatorius	NA	Lophius_piscatorius	NO	NA	NA	NA	NA	0	NA
IM18GECKA/03/031	Winter_GFS	CEFAS-UK	2018-03-27	51.32	-6.29	VIIg	Northern	107	69	2804	1	3	Lophius_piscatorius	Lophius_piscatorius	NA	Lophius_piscatorius	YES	YES	YES	#REF!	#REF!	0	Lophius_piscatorius
IM18GECKA/03/032	Winter_GFS	CEFAS-UK	2018-03-27	51.32	-6.29	VIIg	Northern	107	17	75	2	1	Lophius_piscatorius	Lophius_budegassa	NA	Lophius_budegassa	NO	NA	NA	NA	NA	0	NA
IM18GECKA/03/033	Winter_GFS	CEFAS-UK	2018-03-27	51.32	-6.29	VIIg	Northern	107	21	141	1	1	Lophius_piscatorius	LBUD5	NA	Lophius_budegassa	NO	NA	NA	NA	NA	0	NA
IM18GECKA/03/034	Winter_GFS	CEFAS-UK	2018-03-27	51.32	-6.29	VIIg	Northern	107	16	62	2	1	Lophius_piscatorius	Lophius_piscatorius	NA	Lophius_piscatorius	NO	NA	NA	NA	NA	0	NA
IM18GECKA/03/035	Winter_GFS	CEFAS-UK	2018-03-27	51.3	-6.17	VIIg	Northern	109	95	11980	2	2	Lophius_piscatorius	Lophius_piscatorius	NA	Lophius_piscatorius	YES	YES	YES	#REF!	#REF!	0	Lophius_piscatorius
IM18GECKA/03/036	Winter_GFS	CEFAS-UK	2018-03-27	51.13	-6.05	VIIg	Northern	94	27	290	1	1	Lophius_piscatorius	Lophius_piscatorius	NA	Lophius_piscatorius	NO	NA	NA	NA	NA	0	NA
IM18GECKA/03/037	Winter_GFS	CEFAS-UK	2018-03-27	51.13	-6.05	VIIg	Northern	94	48	1492	2	2	Lophius_piscatorius	Lophius_piscatorius	NA	Lophius_piscatorius	NO	NA	NA	NA	NA	0	NA
IM18GECKA/03/038	Winter_GFS	CEFAS-UK	2018-03-27	51.13	-6.05	VIIg	Northern	94	36	746	1	1	Lophius_piscatorius	Lophius_piscatorius	NA	Lophius_piscatorius	NO	NA	NA	NA	NA	0	NA
IM18GECKA/03/039	Winter_GFS	CEFAS-UK	2018-03-27	51.13	-6.05	VIIg	Northern	94	60	3118	2	2	Lophius_piscatorius	Lophius_piscatorius	NA	Lophius_piscatorius	YES	YES	YES	#REF!	#REF!	0	Lophius_piscatorius
IM18GECKA/03/040	Winter_GFS	CEFAS-UK	2018-03-27	51.13	-6.05	VIIg	Northern	94	20	124	1	1	Lophius_piscatorius	Lophius_piscatorius	NA	Lophius_piscatorius	NO	NA	NA	NA	NA	0	NA
IM18GECKA/03/041	Winter_GFS	CEFAS-UK	2018-03-28	51	-6.09	VIIg	Northern	97	27	288	1	1	Lophius_piscatorius	Lophius_budegassa	NA	Lophius_budegassa	NO	NA	NA	NA	NA	0	NA
IM18GECKA/03/042	Winter_GFS	CEFAS-UK	2018-03-28	51	-6.09	VIIg	Northern	97	20	121	1	1	Lophius_piscatorius	Lophius_piscatorius	NA	Lophius_piscatorius	YES	YES	YES	#REF!	#REF!	0	Lophius_piscatorius
IM18GECKA/03/043	Winter_GFS	CEFAS-UK	2018-03-28	51	-6.09	VIIg	Northern	97	16	52	1	1	Lophius_piscatorius	Lophius_piscatorius	NA	Lophius_piscatorius	NO	NA	NA	NA	NA	0	NA
IM18GECKA/03/044	Winter_GFS	CEFAS-UK	2018-03-28	51	-6.09	VIIg	Northern	97	84	9250	2	2	Lophius_piscatorius	Lophius_piscatorius	NA	Lophius_piscatorius	YES	YES	YES	#REF!	#REF!	0	Lophius_piscatorius
IM18GECKA/03/045	Winter_GFS	CEFAS-UK	2018-03-28	51	-6.09	VIIg	Northern	97	26	249	2	1	Lophius_piscatorius	Lophius_piscatorius	NA	Lophius_piscatorius	NO	NA	NA	NA	NA	0	NA
IM18GECKA/03/046	Winter_GFS	CEFAS-UK	2018-03-28	51	-6.09	VIIg	Northern	97	22	190	1	1	Lophius_piscatorius	Lophius_piscatorius	Lophius_piscatorius	Lophius_piscatorius	YES	YES	YES	#REF!	#REF!	0	Lophius_piscatorius
IM18GECKA/03/047	Winter_GFS	CEFAS-UK	2018-03-28	51	-6.09	VIIg	Northern	97	14	48	2	1	Lophius_piscatorius	Lophius_budegassa	NA	Lophius_budegassa	NO	NA	NA	NA	NA	0	NA
IM18GECKA/03/048	Winter_GFS	CEFAS-UK	2018-03-28	51	-6.09	VIIg	Northern	97	16	66	2	1	Lophius_piscatorius	LBUD5	NA	Lophius_budegassa	NO	NA	NA	NA	NA	0	NA
IM18GECKA/03/049	Winter_GFS	CEFAS-UK	2018-03-28	50.91	-7.72	VIIg	Northern	103	79	6100	2	3	Lophius_piscatorius	Lophius_piscatorius	NA	Lophius_piscatorius	YES	YES	YES	#REF!	#REF!	0	Lophius_piscatorius
IM18GECKA/03/050	Winter_GFS	CEFAS-UK	2018-04-09	48.86	-5.17	VIIh	Northern	110	60	2940	1	2	Lophius_piscatorius	Lophius_piscatorius	NA	Lophius_piscatorius	YES	YES	YES	#REF!	#REF!	0	Lophius_piscatorius
IM18GECKA/03/051	Winter_GFS	CEFAS-UK	2018-02-16	49.71	-4.05	VIIh	Northern	82	43	1192	1	2	Lophius_piscatorius	Lophius_piscatorius	NA	Lophius_piscatorius	YES	YES	YES	#REF!	#REF!	0	Lophius_piscatorius
IM18GECKA/03/052	Winter_GFS	CEFAS-UK	2018-02-16	49.71	-4.05	VIIh	Northern	82	55	2919	1	2	Lophius_piscatorius	Lophius_piscatorius	Lophius_piscatorius	Lophius_piscatorius	YES	YES	YES	#REF!	#REF!	0	Lophius_piscatorius
IM18GECKA/03/053	Winter_GFS	CEFAS-UK	2018-02-16	49.71	-4.05	VIIh	Northern	82	43	1261	1	5	Lophius_piscatorius	Lophius_piscatorius	NA	Lophius_piscatorius	YES	YES	YES	#REF!	#REF!	0	Lophius_piscatorius
IM18GECKA/03/054	Winter_GFS	CEFAS-UK	2018-02-16	49.86	-4.09	VIIh	Northern	77	20	115	2	1	Lophius_piscatorius	Lophius_piscatorius	NA	Lophius_piscatorius	NO	NA	NA	NA	NA	0	NA
IM18GECKA/03/055	Winter_GFS	CEFAS-UK	2018-02-16	49.86	-4.09	VIIh	Northern	77	19	385	2	1	Lophius_piscatorius	Lophius_piscatorius	NA	Lophius_piscatorius	NO	NA	NA	NA	NA	0	NA
IM18GECKA/03/056	Winter_GFS	CEFAS-UK	2018-02-16	49.77	-4.19	VIIh	Northern	76	24	233	NA	NA	Lophius_piscatorius	Lophius_piscatorius	NA	Lophius_piscatorius	NO	NA	NA	NA	NA	0	NA
IM18GECKA/03/057	Winter_GFS	CEFAS-UK	2018-02-16	49.77	-4.19	VIIh	Northern	76	21	165	NA	NA	Lophius_piscatorius	Lophius_piscatorius	NA	Lophius_piscatorius	NO	NA	NA	NA	NA	0	NA
IM18GECKA/03/058	Winter_GFS	CEFAS-UK	2018-02-16	49.77	-4.19	VIIh	Northern	76	21	205	1	1	Lophius_piscatorius	Lophius_piscatorius	NA	Lophius_piscatorius	NO	NA	NA	NA	NA	0	NA
IM18GECKA/03/059	Winter_GFS	CEFAS-UK	2018-02-16	49.77	-4.19	VIIh	Northern	76	28	373	NA	NA	Lophius_piscatorius	Lophius_piscatorius	NA	Lophius_piscatorius	NO	NA	NA	NA	NA	0	NA
IM18GECKA/03/060	Winter_GFS	CEFAS-UK	2018-02-17	49.62	-6.11	VIIh	Northern	102	20	166	2	1	Lophius_piscatorius	Lophius_piscatorius	NA	Lophius_piscatorius	YES	YES	YES	#REF!	#REF!	0	Lophius_piscatorius
IM18GECKA/03/061	Winter_GFS	CEFAS-UK	2018-02-17	49.62	-6.11	VIIh	Northern	102	36	749	2	2	Lophius_piscatorius	Lophius_piscatorius	Lophius_piscatorius	Lophius_piscatorius	YES	YES	YES	#REF!	#REF!	0	Lophius_piscatorius
IM18GECKA/03/062	Winter_GFS	CEFAS-UK	2018-02-17	49.62	-6.11	VIIh	Northern	102	35	634	2	2	Lophius_piscatorius	Lophius_piscatorius	NA	Lophius_piscatorius	YES	YES	YES	#REF!	#REF!	0	Lophius_piscatorius
IM18GECKA/03/063	Winter_GFS	CEFAS-UK	2018-02-17	49.62	-6.11	VIIh	Northern	102	59	2843	1	4	Lophius_piscatorius	Lophius_piscatorius	Lophius_piscatorius	Lophius_piscatorius	YES	YES	YES	#REF!	#REF!	0	Lophius_piscatorius
IM18GECKA/03/064	Winter_GFS	CEFAS-UK	2018-02-18	49.31	-6.5	VIIh	Northern	119	54	2683	1	2	Lophius_piscatorius	Lophius_piscatorius	NA	Lophius_piscatorius	NO	NA	NA	NA	NA	0	NA
IM18GECKA/03/065	Winter_GFS	CEFAS-UK	2018-02-18	49.31	-6.5	VIIh	Northern	119	64	3179	2	2	Lophius_piscatorius	Lophius_piscatorius	NA	Lophius_piscatorius	NO	NA	NA	NA	NA	0	NA
IM18GECKA/03/066	Winter_GFS	CEFAS-UK	2018-02-18	49.85	-5.95	VIIh	Northern	83	26	434	2	1	Lophius_piscatorius	Lophius_piscatorius	NA	Lophius_piscatorius	NO	NA	NA	NA	NA	0	NA
IM18GECKA/03/067	Winter_GFS	CEFAS-UK	2018-02-18	49.85	-5.95	VIIh	Northern	83	25	270	2	1	Lophius_piscatorius	Lophius_piscatorius	NA	Lophius_piscatorius	NO	NA	NA	NA	NA	0	NA
IM18GECKA/03/068	Winter_GFS	CEFAS-UK	2018-02-18	49.85	-5.95	VIIh	Northern	83	28	460	1	1	Lophius_piscatorius	Lophius_piscatorius	NA	Lophius_piscatorius	NO	NA	NA	NA	NA	0	NA
IM18GECKA/03/069	Winter_GFS	CEFAS-UK	2018-02-18	49.85	-5.95	VIIh	Northern	83	23	243	2	1	Lophius_piscatorius	Lophius_piscatorius	NA	Lophius_piscatorius	NO	NA	NA	NA	NA	0	NA
IM18GECKA/03/070	Winter_GFS	CEFAS-UK	2018-02-18	49.85	-5.95	VIIh	Northern	83	22	321	2	1	Lophius_piscatorius	Lophius_piscatorius	NA	Lophius_piscatorius	NO	NA	NA	NA	NA	0	NA
IM18GECKA/03/071	Winter_GFS	CEFAS-UK	2018-02-18	49.85	-5.95	VIIh	Northern	83	24	239	2	1	Lophius_piscatorius	Lophius_budegassa	NA	Lophius_budegassa	NO	NA	NA	NA	NA	0	NA
IM18GECKA/03/072	Winter_GFS	CEFAS-UK	2018-02-18	49.85	-5.95	VIIh	Northern	83	21	138	NA	NA	Lophius_piscatorius	Lophius_piscatorius	NA	Lophius_piscatorius	NO	NA	NA	NA	NA	0	NA
IM18GECKA/03/073	Winter_GFS	CEFAS-UK	2018-02-18	49.85	-5.95	VIIh	Northern	83	52	516	2	1	Lophius_piscatorius	Lophius_piscatorius	Lophius_piscatorius	Lophius_piscatorius	YES	YES	YES	#REF!	#REF!	0	Lophius_piscatorius
IM18GECKA/03/074	Winter_GFS	CEFAS-UK	2018-02-18	49.85	-5.95	VIIh	Northern	83	58	825	2	1	Lophius_piscatorius	Lophius_piscatorius	NA	Lophius_piscatorius	NO	NA	NA	NA	NA	0	NA
IM18GECKA/03/075	Winter_GFS	CEFAS-UK	2018-02-18	49.85	-5.95	VIIh	Northern	83	36	858	1	1	Lophius_piscatorius	Lophius_piscatorius	NA	Lophius_piscatorius	NO	NA	NA	NA	NA	0	NA
IM18GECKA/03/076	Winter_GFS	CEFAS-UK	2018-02-18	49.85	-5.95	VIIh	Northern	83	38	1020	1	1	Lophius_piscatorius	Lophius_piscatorius	NA	Lophius_piscatorius	YES	YES	YES	#REF!	#REF!	0	Lophius_piscatorius
IM18GECKA/03/077	Winter_GFS	CEFAS-UK	2018-02-18	49.85	-5.95	VIIh	Northern	83	36	797	1	1	Lophius_piscatorius	Lophius_piscatorius	NA	Lophius_piscatorius	YES	YES	YES	#REF!	#REF!	0	Lophius_piscatorius
IM18GECKA/03/078	Winter_GFS	CEFAS-UK	2018-02-18	49.85	-5.95	VIIh	Northern	83	38	1002	1	1	Lophius_piscatorius	Lophius_budegassa	NA	Lophius_budegassa	YES	YES	YES	NO	NO	0	F1
IM18GECKA/03/079	Winter_GFS	CEFAS-UK	2018-02-18	49.85	-5.95	VIIh	Northern	83	36	859	2	1	Lophius_piscatorius	Lophius_piscatorius	NA	Lophius_piscatorius	NO	NA	NA	NA	NA	0	NA
IM18GECKA/03/080	Winter_GFS	CEFAS-UK	2018-02-18	49.85	-5.95	VIIh	Northern	83	69	4440	2	2	Lophius_piscatorius	Lophius_piscatorius	NA	Lophius_piscatorius	YES	YES	YES	NO	NO	0	Lophius_piscatorius
IM18GECKA/03/081	Winter_GFS	CEFAS-UK	2018-02-18	49.85	-5.95	VIIh	Northern	83	47	1351	2	2	Lophius_piscatorius	Lophius_piscatorius	NA	Lophius_piscatorius	YES	YES	YES	NO	NO	0	F1
IM18GECKA/03/082	Winter_GFS	CEFAS-UK	2018-02-18	49.97	-5.92	VIIh	Northern	69	19	131	2	1	Lophius_piscatorius	Lophius_piscatorius	NA	Lophius_piscatorius	NO	NA	NA	NA	NA	0	NA
IM18GECKA/03/083	Winter_GFS	CEFAS-UK	2018-02-18	49.91	-5.69	VIIh	Northern	78	69	4955	2	2	Lophius_piscatorius	Lophius_piscatorius	Lophius_piscatorius	Lophius_piscatorius	YES	YES	YES	#REF!	#REF!	0	Lophius_piscatorius
IM18GECKA/03/084	Winter_GFS	CEFAS-UK	2018-02-18	49.91	-5.69	VIIh	Northern	78	42	1191	2	1	Lophius_piscatorius	Lophius_piscatorius	NA	Lophius_piscatorius	NO	NA	NA	NA	NA	0	NA
IM18GECKA/03/085	Winter_GFS	CEFAS-UK	2018-02-18	49.85	-5.74	VIIh	Northern	87	56	2760	NA	NA	Lophius_piscatorius	Lophius_piscatorius	NA	Lophius_piscatorius	NO	NA	NA	NA	NA	0	NA
IM18GECKA/03/086	Winter_GFS	CEFAS-UK	2018-02-18	49.85	-5.74	VIIh	Northern	87	67	4730	1	2	Lophius_piscatorius	Lophius_budegassa	Lophius_budegassa	Lophius_budegassa	YES	YES	YES	NO	NO	0	Hybrid
IM18GECKA/03/087	Winter_GFS	CEFAS-UK	2018-02-18	49.85	-5.74	VIIh	Northern	87	14	47	NA	NA	Lophius_piscatorius	Lophius_budegassa	NA	Lophius_budegassa	YES	YES	YES	NO	NO	0	Bx_Lbud
IM18GECKA/03/088	Winter_GFS	CEFAS-UK	2018-02-19	49.85	-5.74	VIIh	Northern	87	22	183	NA	NA	Lophius_piscatorius	Lophius_piscatorius	NA	Lophius_piscatorius	NO	NA	NA	NA	NA	0	NA
IM18GECKA/03/089	Winter_GFS	CEFAS-UK	2018-02-19	49.81	-5.81	VIIh	Northern	87	17	86	NA	NA	Lophius_piscatorius	Lophius_budegassa	NA	Lophius_budegassa	YES	YES	YES	NO	NO	0	Bx_Lpis
IM18GECKA/03/090	Winter_GFS	CEFAS-UK	2018-02-19	49.81	-5.81	VIIh	Northern	87	18	64	NA	NA	Lophius_piscatorius	Lophius_piscatorius	NA	Lophius_piscatorius	NO	NA	NA	NA	NA	0	NA
IM18GECKA/03/091	Winter_GFS	CEFAS-UK	2018-02-19	49.81	-5.81	VIIh	Northern	87	21	132	2	1	Lophius_piscatorius	Lophius_piscatorius	NA	Lophius_piscatorius	NO	NA	NA	NA	NA	0	NA
IM18GECKA/03/092	Winter_GFS	CEFAS-UK	2018-02-19	49.71	-5.37	VIIh	Northern	91	24	255	1	1	Lophius_piscatorius	Lophius_piscatorius	NA	Lophius_piscatorius	NO	NA	NA	NA	NA	0	NA
IM18GECKA/03/093	Winter_GFS	CEFAS-UK	2018-02-19	49.71	-5.37	VIIh	Northern	91	20	210	2	1	Lophius_piscatorius	Lophius_piscatorius	NA	Lophius_piscatorius	NO	NA	NA	NA	NA	0	NA
IM18GECKA/03/094	Winter_GFS	CEFAS-UK	2018-02-19	49.71	-5.37	VIIh	Northern	91	24	180	2	1	Lophius_piscatorius	Lophius_piscatorius	Lophius_piscatorius	Lophius_piscatorius	YES	YES	YES	#REF!	#REF!	0	Lophius_piscatorius
IM18GECKA/03/095	Winter_GFS	CEFAS-UK	2018-02-19	49.71	-5.37	VIIh	Northern	91	40	945	2	2	Lophius_piscatorius	Lophius_piscatorius	NA	Lophius_piscatorius	YES	YES	YES	#REF!	#REF!	0	Lophius_piscatorius
IM18GECKA/03/096	Winter_GFS	CEFAS-UK	2018-02-19	49.71	-5.37	VIIh	Northern	91	51	2148	2	2	Lophius_piscatorius	Lophius_piscatorius	NA	Lophius_piscatorius	YES	YES	YES	#REF!	#REF!	0	Lophius_piscatorius
IM18GECKA/03/097	Winter_GFS	CEFAS-UK	2018-02-19	49.71	-5.37	VIIh	Northern	91	66	3770	2	2	Lophius_piscatorius	Lophius_piscatorius	Lophius_piscatorius	Lophius_piscatorius	YES	YES	YES	#REF!	#REF!	0	Lophius_piscatorius
IM18GECKA/03/098	Winter_GFS	CEFAS-UK	2018-02-19	55.52	4.58	IVb	Northern_shelf	33	44	1431	2	2	Lophius_piscatorius	Lophius_piscatorius	Lophius_piscatorius	Lophius_piscatorius	YES	YES	YES	#REF!	#REF!	0	Lophius_piscatorius
IM18GECKA/03/101	Channel_Beam	CEFAS-UK	2018-09-21	53.88	-6.1	VIIa	Northern	30	43	1272	2	1	Lophius_piscatorius	Lophius_piscatorius	NA	Lophius_piscatorius	YES	YES	YES	#REF!	#REF!	0	Lophius_piscatorius
IM18GECKA/03/102	Channel_Beam	CEFAS-UK	2018-09-21	53.74	-5.89	VIIa	Northern	51	29	488	1	1	Lophius_piscatorius	Lophius_piscatorius	NA	Lophius_piscatorius	NO	NA	NA	NA	NA	0	NA
IM18GECKA/03/103	Channel_Beam	CEFAS-UK	2018-09-21	53.74	-5.89	VIIa	Northern	51	32	534	2	1	Lophius_piscatorius	Lophius_piscatorius	NA	Lophius_piscatorius	YES	YES	YES	#REF!	#REF!	0	Lophius_piscatorius
IM18GECKA/03/104	Channel_Beam	CEFAS-UK	2018-09-21	54.17	-5.8	VIIa	Northern	22	32	638	1	1	Lophius_piscatorius	Lophius_piscatorius	Lophius_piscatorius	Lophius_piscatorius	YES	YES	YES	#REF!	#REF!	0	Lophius_piscatorius
IM18GECKA/03/105	Channel_Beam	CEFAS-UK	2018-09-21	54.09	-5.52	VIIa	Northern	68	28	404	2	1	Lophius_piscatorius	Lophius_piscatorius	NA	Lophius_piscatorius	NO	NA	NA	NA	NA	0	NA
IM18GECKA/03/106	Channel_Beam	CEFAS-UK	2018-09-21	54.47	-3.69	VIIa	Northern	24	24	272	2	1	Lophius_piscatorius	Lophius_piscatorius	NA	Lophius_piscatorius	NO	NA	NA	NA	NA	0	NA
IM18GECKA/03/107	Channel_Beam	CEFAS-UK	2018-09-24	53.98	-4.49	VIIa	Northern	42	31	534	2	1	Lophius_piscatorius	Lophius_piscatorius	NA	Lophius_piscatorius	NO	NA	NA	NA	NA	0	NA
IM18GECKA/03/108	Channel_Beam	CEFAS-UK	2018-09-26	53.54	-4.01	VIIa	Northern	44	57	2570	2	1	Lophius_piscatorius	Lophius_piscatorius	NA	Lophius_piscatorius	NO	NA	NA	NA	NA	0	NA
IM18GECKA/03/109	Channel_Beam	CEFAS-UK	2018-09-26	53.52	-4.19	VIIa	Northern	50	39	853	2	1	Lophius_piscatorius	Lophius_piscatorius	NA	Lophius_piscatorius	NO	NA	NA	NA	NA	0	NA
IM18GECKA/03/110	Channel_Beam	CEFAS-UK	2018-09-26	53.4	-3.66	VIIa	Northern	17	26	286	2	1	Lophius_piscatorius	Lophius_piscatorius	NA	Lophius_piscatorius	NO	NA	NA	NA	NA	0	NA
IM18GECKA/03/111	Channel_Beam	CEFAS-UK	2018-09-27	53.84	-3.93	VIIa	Northern	42	30	337	1	1	Lophius_piscatorius	Lophius_piscatorius	NA	Lophius_piscatorius	NO	NA	NA	NA	NA	0	NA
IM18GECKA/03/112	Channel_Beam	CEFAS-UK	2018-09-27	53.84	-3.93	VIIa	Northern	42	18	88	1	1	Lophius_piscatorius	Lophius_piscatorius	NA	Lophius_piscatorius	NO	NA	NA	NA	NA	0	NA
IM18GECKA/03/113	Channel_Beam	CEFAS-UK	2018-09-27	53.81	-4.17	VIIa	Northern	50	24	224	1	1	Lophius_piscatorius	Lophius_piscatorius	Lophius_piscatorius	Lophius_piscatorius	YES	YES	YES	#REF!	#REF!	0	Lophius_piscatorius
IM18GECKA/03/114	Channel_Beam	CEFAS-UK	2018-09-28	54.04	-5.03	VIIa	Northern	67	35	654	2	1	Lophius_piscatorius	Lophius_piscatorius	NA	Lophius_piscatorius	NO	NA	NA	NA	NA	0	NA
IM18GECKA/03/115	Channel_Beam	CEFAS-UK	2018-09-28	54.04	-5.03	VIIa	Northern	67	33	580	1	1	Lophius_piscatorius	Lophius_piscatorius	Lophius_piscatorius	Lophius_piscatorius	YES	YES	YES	#REF!	#REF!	0	Lophius_piscatorius
IM18GECKA/03/116	Channel_Beam	CEFAS-UK	2018-09-28	54.04	-5.03	VIIa	Northern	67	37	743	1	1	Lophius_piscatorius	Lophius_piscatorius	NA	Lophius_piscatorius	NO	NA	NA	NA	NA	0	NA
IM18GECKA/03/117	Channel_Beam	CEFAS-UK	2018-09-28	53.86	-5.16	VIIa	Northern	67	36	657	1	2	Lophius_piscatorius	Lophius_piscatorius	NA	Lophius_piscatorius	NO	NA	NA	NA	NA	0	NA
IM18GECKA/03/118	Channel_Beam	CEFAS-UK	2018-09-28	53.86	-5.16	VIIa	Northern	67	28	388	1	1	Lophius_piscatorius	Lophius_piscatorius	NA	Lophius_piscatorius	NO	NA	NA	NA	NA	0	NA
IM18GECKA/03/119	Channel_Beam	CEFAS-UK	2018-09-28	53.86	-5.16	VIIa	Northern	67	25	237	2	1	Lophius_piscatorius	Lophius_piscatorius	NA	Lophius_piscatorius	NO	NA	NA	NA	NA	0	NA
IM18GECKA/03/120	Channel_Beam	CEFAS-UK	2018-09-28	53.48	-5.36	VIIa	Northern	82	38	793	2	1	Lophius_piscatorius	Lophius_piscatorius	NA	Lophius_piscatorius	NO	NA	NA	NA	NA	0	NA
IM18GECKA/03/121	Channel_Beam	CEFAS-UK	2018-09-28	53.48	-5.36	VIIa	Northern	82	35	585	2	1	Lophius_piscatorius	Lophius_piscatorius	NA	Lophius_piscatorius	NO	NA	NA	NA	NA	0	NA
IM18GECKA/03/122	Channel_Beam	CEFAS-UK	2018-09-28	53.48	-5.36	VIIa	Northern	82	22	185	2	1	Lophius_piscatorius	Lophius_piscatorius	NA	Lophius_piscatorius	NO	NA	NA	NA	NA	0	NA
IM18GECKA/03/123	Channel_Beam	CEFAS-UK	2018-09-28	53.49	-5.08	VIIa	Northern	81	30	502	1	1	Lophius_piscatorius	Lophius_piscatorius	NA	Lophius_piscatorius	NO	NA	NA	NA	NA	0	NA
IM18GECKA/03/124	Channel_Beam	CEFAS-UK	2018-09-28	53.49	-5.08	VIIa	Northern	81	21	154	2	1	Lophius_piscatorius	Lophius_piscatorius	NA	Lophius_piscatorius	NO	NA	NA	NA	NA	0	NA
IM18GECKA/03/125	Channel_Beam	CEFAS-UK	2018-09-28	53.49	-5.08	VIIa	Northern	81	43	1137	2	1	Lophius_piscatorius	Lophius_piscatorius	NA	Lophius_piscatorius	YES	YES	YES	NO	NO	0	Lophius_piscatorius
IM18GECKA/03/126	Channel_Beam	CEFAS-UK	2018-09-28	53.49	-5.08	VIIa	Northern	81	33	595	1	1	Lophius_piscatorius	Lophius_piscatorius	NA	Lophius_piscatorius	NO	NA	NA	NA	NA	0	NA
IM18GECKA/03/127	Channel_Beam	CEFAS-UK	2018-09-29	53.04	-4.47	VIIa	Northern	16	26	283	1	1	Lophius_piscatorius	Lophius_piscatorius	NA	Lophius_piscatorius	YES	YES	YES	#REF!	#REF!	0	Lophius_piscatorius
IM18GECKA/03/128	Channel_Beam	CEFAS-UK	2018-09-29	52.98	-5.36	VIIa	Northern	76	18	87	1	1	Lophius_piscatorius	Lophius_piscatorius	NA	Lophius_piscatorius	YES	YES	YES	#REF!	#REF!	0	Lophius_piscatorius
IM18GECKA/03/129	Channel_Beam	CEFAS-UK	2018-09-29	52.98	-5.36	VIIa	Northern	76	23	183	2	1	Lophius_piscatorius	Lophius_piscatorius	NA	Lophius_piscatorius	NO	NA	NA	NA	NA	0	NA
IM18GECKA/03/130	Channel_Beam	CEFAS-UK	2018-09-29	52.98	-5.36	VIIa	Northern	76	40	1161	2	1	Lophius_piscatorius	Lophius_piscatorius	NA	Lophius_piscatorius	NO	NA	NA	NA	NA	0	NA
IM18GECKA/03/131	Channel_Beam	CEFAS-UK	2018-09-29	52.98	-5.36	VIIa	Northern	76	21	157	2	1	Lophius_piscatorius	Lophius_piscatorius	NA	Lophius_piscatorius	NO	NA	NA	NA	NA	0	NA
IM18GECKA/03/132	Channel_Beam	CEFAS-UK	2018-09-29	52.98	-5.36	VIIa	Northern	76	52	1958	2	2	Lophius_piscatorius	Lophius_piscatorius	Lophius_piscatorius	Lophius_piscatorius	YES	YES	YES	#REF!	#REF!	0	Lophius_piscatorius
IM18GECKA/03/133	Channel_Beam	CEFAS-UK	2018-10-02	51.34	-5.52	VIIf	Northern	73	21	203	2	1	Lophius_piscatorius	Lophius_piscatorius	NA	Lophius_piscatorius	NO	NA	NA	NA	NA	0	NA
IM18GECKA/03/134	Channel_Beam	CEFAS-UK	2018-10-03	51.23	-5.2	VIIf	Northern	70	13	42	2	1	Lophius_piscatorius	Lophius_piscatorius	NA	Lophius_piscatorius	NO	NA	NA	NA	NA	0	NA
IM18GECKA/03/135	Channel_Beam	CEFAS-UK	2018-10-03	51.23	-5.2	VIIf	Northern	70	16	56	2	1	Lophius_piscatorius	Lophius_piscatorius	NA	Lophius_piscatorius	YES	YES	YES	NO	NO	0	Lophius_piscatorius
IM18GECKA/03/136	Channel_Beam	CEFAS-UK	2018-10-03	51.23	-5.2	VIIf	Northern	70	23	186	1	1	Lophius_piscatorius	Lophius_piscatorius	NA	Lophius_piscatorius	YES	YES	YES	#REF!	#REF!	0	Lophius_piscatorius
IM18GECKA/03/137	Channel_Beam	CEFAS-UK	2018-10-03	51.06	-5.38	VIIf	Northern	78	27	296	1	1	Lophius_piscatorius	Lophius_piscatorius	NA	Lophius_piscatorius	YES	YES	YES	#REF!	#REF!	0	Lophius_piscatorius
IM18GECKA/03/138	Channel_Beam	CEFAS-UK	2018-10-03	51.06	-5.38	VIIf	Northern	78	26	282	2	1	Lophius_piscatorius	Lophius_budegassa	NA	Lophius_budegassa	YES	YES	YES	NO	NO	1	Bx_Lpis
IM18GECKA/03/138	Channel_Beam	CEFAS-UK	2018-10-03	51.06	-5.38	VIIf	Northern	78	26	282	2	1	Lophius_piscatorius	Lophius_budegassa	NA	Lophius_budegassa	YES	YES	YES	NO	NO	2	NA
IM18GECKA/03/139	Channel_Beam	CEFAS-UK	2018-10-03	51.06	-5.38	VIIf	Northern	78	29	375	1	1	Lophius_piscatorius	Lophius_piscatorius	NA	Lophius_piscatorius	NO	NA	NA	NA	NA	0	NA
IM18GECKA/03/140	Channel_Beam	CEFAS-UK	2018-10-03	51.06	-5.38	VIIf	Northern	78	17	126	2	1	Lophius_piscatorius	Lophius_piscatorius	NA	Lophius_piscatorius	YES	NO	YES	NO	NO	0	NA
IM18GECKA/03/141	Channel_Beam	CEFAS-UK	2018-08-14	53.96	0.26	IVc	Northern_shelf	53	32.2	573	1	1	Lophius_piscatorius	Lophius_piscatorius	NA	Lophius_piscatorius	NO	NA	NA	NA	NA	0	NA
IM18GECKA/03/142	Channel_Beam	CEFAS-UK	2018-08-14	53.96	0.26	IVc	Northern_shelf	53	42.5	1187	1	2	Lophius_piscatorius	Lophius_piscatorius	NA	Lophius_piscatorius	YES	YES	YES	NO	NO	0	Lophius_piscatorius
IM18GECKA/03/143	Channel_Beam	CEFAS-UK	2018-08-15	55.9	0.04	IVb	Northern_shelf	101	21.4	193	1	1	Lophius_piscatorius	Lophius_piscatorius	NA	Lophius_piscatorius	NO	NA	NA	NA	NA	0	NA
IM18GECKA/03/144	Channel_Beam	CEFAS-UK	2018-08-15	55.9	0.04	IVb	Northern_shelf	101	23.7	189	1	1	Lophius_piscatorius	Lophius_piscatorius	NA	Lophius_piscatorius	NO	NA	NA	NA	NA	0	NA
IM18GECKA/03/145	Channel_Beam	CEFAS-UK	2018-08-17	55.7	2.75	IVb	Northern_shelf	71	57.2	2947	1	2	Lophius_piscatorius	Lophius_piscatorius	NA	Lophius_piscatorius	NO	NA	NA	NA	NA	0	NA
IM18GECKA/03/146	Channel_Beam	CEFAS-UK	2018-08-17	55.52	4.58	IVb	Northern_shelf	33	34.3	605	2	1	Lophius_piscatorius	Lophius_piscatorius	NA	Lophius_piscatorius	NO	NA	NA	NA	NA	0	NA
IM18GECKA/03/147	Channel_Beam	CEFAS-UK	2018-08-17	55.52	4.58	IVb	Northern_shelf	33	48	3030	2	2	Lophius_piscatorius	Lophius_piscatorius	NA	Lophius_piscatorius	YES	YES	YES	NO	NO	0	Lophius_piscatorius
IM18GECKA/03/148	Channel_Beam	CEFAS-UK	2018-08-21	54.79	1.29	IVb	Northern_shelf	38	37.4	448	1	1	Lophius_piscatorius	Lophius_piscatorius	NA	Lophius_piscatorius	NO	NA	NA	NA	NA	0	NA
IM18GECKA/03/149	Channel_Beam	CEFAS-UK	2018-08-21	54.79	1.29	IVb	Northern_shelf	38	23.1	186	1	1	Lophius_piscatorius	Lophius_piscatorius	NA	Lophius_piscatorius	NO	NA	NA	NA	NA	0	NA
IM18GECKA/03/150	Channel_Beam	CEFAS-UK	2018-08-22	57.38	-1.2	IVb	Northern_shelf	87	30.9	575	1	1	Lophius_piscatorius	Lophius_piscatorius	Lophius_piscatorius	Lophius_piscatorius	YES	YES	YES	#REF!	#REF!	0	Lophius_piscatorius
IM18GECKA/03/151	Channel_Beam	CEFAS-UK	2018-08-22	57.38	-1.2	IVb	Northern_shelf	87	29.1	386	1	1	Lophius_piscatorius	Lophius_piscatorius	NA	Lophius_piscatorius	NO	NA	NA	NA	NA	0	NA
IM18GECKA/03/152	Channel_Beam	CEFAS-UK	2018-08-22	57.38	-1.2	IVb	Northern_shelf	87	28.2	321	1	1	Lophius_piscatorius	Lophius_piscatorius	NA	Lophius_piscatorius	NO	NA	NA	NA	NA	0	NA
IM18GECKA/03/153	Channel_Beam	CEFAS-UK	2018-08-24	56.54	-1.35	IVb	Northern_shelf	67	31.4	674	1	1	Lophius_piscatorius	Lophius_piscatorius	NA	Lophius_piscatorius	NO	NA	NA	NA	NA	0	NA
IM18GECKA/03/154	Channel_Beam	CEFAS-UK	2018-08-24	56.54	-1.35	IVb	Northern_shelf	67	24.1	263	1	1	Lophius_piscatorius	Lophius_piscatorius	NA	Lophius_piscatorius	NO	NA	NA	NA	NA	0	NA
IM18GECKA/03/155	Channel_Beam	CEFAS-UK	2018-08-24	56.54	-1.35	IVb	Northern_shelf	67	28.1	365	1	1	Lophius_piscatorius	Lophius_piscatorius	NA	Lophius_piscatorius	NO	NA	NA	NA	NA	0	NA
IM18GECKA/03/156	Channel_Beam	CEFAS-UK	2018-08-24	56.59	0.44	IVb	Northern_shelf	73	26.7	302	1	1	Lophius_piscatorius	Lophius_piscatorius	NA	Lophius_piscatorius	NO	NA	NA	NA	NA	0	NA
IM18GECKA/03/157	Channel_Beam	CEFAS-UK	2018-08-25	57.51	0.54	IVb	Northern_shelf	88	12	43	NA	NA	Lophius_piscatorius	Lophius_piscatorius	NA	Lophius_piscatorius	NO	NA	NA	NA	NA	0	NA
IM18GECKA/03/158	Channel_Beam	CEFAS-UK	2018-08-26	56.74	2.45	IVb	Northern_shelf	73	27.8	391	1	1	Lophius_piscatorius	Lophius_piscatorius	NA	Lophius_piscatorius	NO	NA	NA	NA	NA	0	NA
IM18GECKA/03/159	Channel_Beam	CEFAS-UK	2018-08-26	57.32	2.47	IVb	Northern_shelf	82	15.9	54	1	1	Lophius_piscatorius	Lophius_piscatorius	Lophius_piscatorius	Lophius_piscatorius	YES	YES	YES	#REF!	#REF!	0	Lophius_piscatorius
IM18GECKA/03/160	Channel_Beam	CEFAS-UK	2018-08-26	57.32	2.47	IVb	Northern_shelf	82	25.4	261	1	1	Lophius_piscatorius	Lophius_piscatorius	NA	Lophius_piscatorius	NO	NA	NA	NA	NA	0	NA
IM18GECKA/03/161	Channel_Beam	CEFAS-UK	2018-08-26	57.32	2.47	IVb	Northern_shelf	82	34.9	724	2	1	Lophius_piscatorius	Lophius_piscatorius	NA	Lophius_piscatorius	NO	NA	NA	NA	NA	0	NA
IM18GECKA/03/162	Channel_Beam	CEFAS-UK	2018-08-26	57.32	2.47	IVb	Northern_shelf	82	50.4	2046	1	1	Lophius_piscatorius	Lophius_piscatorius	NA	Lophius_piscatorius	NO	NA	NA	NA	NA	0	NA
IM18GECKA/03/163	Channel_Beam	CEFAS-UK	2018-08-28	57.68	4.73	IVb	Northern_shelf	87	48.2	1369	1	2	Lophius_piscatorius	Lophius_piscatorius	NA	Lophius_piscatorius	NO	NA	NA	NA	NA	0	NA
IM18GECKA/03/164	Channel_Beam	CEFAS-UK	2018-08-28	57.68	4.73	IVb	Northern_shelf	87	54.6	2274	1	2	Lophius_piscatorius	Lophius_piscatorius	NA	Lophius_piscatorius	NO	NA	NA	NA	NA	0	NA
IM18GECKA/03/165	Channel_Beam	CEFAS-UK	2018-08-28	57.68	4.73	IVb	Northern_shelf	87	61.4	3293	1	5	Lophius_piscatorius	Lophius_piscatorius	Lophius_piscatorius	Lophius_piscatorius	YES	YES	YES	#REF!	#REF!	0	Lophius_piscatorius
IM18GECKA/03/166	Channel_Beam	CEFAS-UK	2018-08-30	59.32	1.69	IVa	Northern_shelf	117	53.9	2681	1	5	Lophius_piscatorius	Lophius_piscatorius	Lophius_piscatorius	Lophius_piscatorius	YES	YES	YES	#REF!	#REF!	0	Lophius_piscatorius
IM18GECKA/03/167	Channel_Beam	CEFAS-UK	2018-08-30	59.32	1.69	IVa	Northern_shelf	117	54.4	2442	2	4	Lophius_piscatorius	Lophius_piscatorius	NA	Lophius_piscatorius	YES	YES	YES	NO	NO	0	Lophius_piscatorius
IM18GECKA/03/168	Channel_Beam	CEFAS-UK	2018-08-30	59.19	0.94	IVa	Northern_shelf	118	75	6100	2	5	Lophius_piscatorius	Lophius_piscatorius	NA	Lophius_piscatorius	NO	NA	NA	NA	NA	0	NA
IM18GECKA/03/169	Channel_Beam	CEFAS-UK	2018-08-30	59.19	0.94	IVa	Northern_shelf	118	75	6240	2	2	Lophius_piscatorius	Lophius_piscatorius	NA	Lophius_piscatorius	NO	NA	NA	NA	NA	0	NA
IM18GECKA/03/170	Channel_Beam	CEFAS-UK	2018-08-31	60.23	2.11	IVa	Northern_shelf	103	8.4	12	NA	NA	Lophius_piscatorius	Lophius_piscatorius	NA	Lophius_piscatorius	NO	NA	NA	NA	NA	0	NA
IM18GECKA/03/171	Channel_Beam	CEFAS-UK	2018-08-31	60.23	2.11	IVa	Northern_shelf	103	50.5	1782	2	1	Lophius_piscatorius	Lophius_piscatorius	NA	Lophius_piscatorius	NO	NA	NA	NA	NA	0	NA
IM18GECKA/03/172	Channel_Beam	CEFAS-UK	2018-08-31	60.23	2.11	IVa	Northern_shelf	103	64.8	3282	2	2	Lophius_piscatorius	Lophius_piscatorius	NA	Lophius_piscatorius	NO	NA	NA	NA	NA	0	NA
IM18GECKA/03/173	Channel_Beam	CEFAS-UK	2018-08-31	60.16	3.09	IVa	Northern_shelf	128	22.5	206	1	2	Lophius_piscatorius	Lophius_piscatorius	NA	Lophius_piscatorius	NO	NA	NA	NA	NA	0	NA
IM18GECKA/03/174	Channel_Beam	CEFAS-UK	2018-08-31	60.16	3.09	IVa	Northern_shelf	128	8.9	10	NA	NA	Lophius_piscatorius	Lophius_piscatorius	NA	Lophius_piscatorius	NO	NA	NA	NA	NA	0	NA
IM18GECKA/03/175	Channel_Beam	CEFAS-UK	2018-09-01	61.18	1.28	IVa	Northern_shelf	149	7.9	14	NA	NA	Lophius_piscatorius	Lophius_piscatorius	Lophius_piscatorius	Lophius_piscatorius	YES	YES	YES	#REF!	#REF!	0	Lophius_piscatorius
IM18GECKA/03/176	Channel_Beam	CEFAS-UK	2018-09-01	61.18	1.28	IVa	Northern_shelf	149	8.4	11	NA	NA	Lophius_piscatorius	Lophius_piscatorius	Lophius_piscatorius	Lophius_piscatorius	YES	YES	YES	#REF!	#REF!	0	Lophius_piscatorius
IM18GECKA/03/177	Channel_Beam	CEFAS-UK	2018-09-01	61.18	1.28	IVa	Northern_shelf	149	68.9	4315	1	1	Lophius_piscatorius	Lophius_piscatorius	NA	Lophius_piscatorius	NO	NA	NA	NA	NA	0	NA
IM18GECKA/03/178	Channel_Beam	CEFAS-UK	2018-09-01	61.25	0.56	IVa	Northern_shelf	167	8.5	12	NA	NA	Lophius_piscatorius	Lophius_piscatorius	Lophius_piscatorius	Lophius_piscatorius	YES	YES	YES	#REF!	#REF!	0	Lophius_piscatorius
IM18GECKA/03/179	Channel_Beam	CEFAS-UK	2018-09-01	61.19	0.31	IVa	Northern_shelf	163	9.9	18	NA	NA	Lophius_piscatorius	Lophius_piscatorius	NA	Lophius_piscatorius	YES	YES	YES	#REF!	#REF!	0	Lophius_piscatorius
IM18GECKA/03/180	Channel_Beam	CEFAS-UK	2018-09-01	61.19	0.31	IVa	Northern_shelf	163	9.4	13.8	NA	NA	Lophius_piscatorius	Lophius_piscatorius	NA	Lophius_piscatorius	YES	YES	YES	#REF!	#REF!	0	Lophius_piscatorius
IM18GECKA/03/181	Channel_Beam	CEFAS-UK	2018-09-01	61.19	0.31	IVa	Northern_shelf	163	9.7	12.4	NA	NA	Lophius_piscatorius	Lophius_piscatorius	Lophius_piscatorius	Lophius_piscatorius	YES	YES	YES	#REF!	#REF!	0	Lophius_piscatorius
IM18GECKA/03/182	Channel_Beam	CEFAS-UK	2018-09-01	61.19	0.31	IVa	Northern_shelf	163	9.9	13	NA	NA	Lophius_piscatorius	Lophius_piscatorius	NA	Lophius_piscatorius	YES	YES	YES	#REF!	#REF!	0	Lophius_piscatorius
IM18GECKA/03/183	Channel_Beam	CEFAS-UK	2018-09-01	61.19	0.31	IVa	Northern_shelf	163	8.7	9.7	NA	NA	Lophius_piscatorius	Lophius_piscatorius	NA	Lophius_piscatorius	YES	YES	YES	#REF!	#REF!	0	Lophius_piscatorius
IM18GECKA/03/184	Channel_Beam	CEFAS-UK	2018-09-01	61.19	0.31	IVa	Northern_shelf	163	8.7	10	NA	NA	Lophius_piscatorius	Lophius_piscatorius	Lophius_piscatorius	Lophius_piscatorius	YES	YES	YES	#REF!	#REF!	0	Lophius_piscatorius
IM18GECKA/03/185	Channel_Beam	CEFAS-UK	2018-09-01	61.19	0.31	IVa	Northern_shelf	163	8.7	10	NA	NA	Lophius_piscatorius	Lophius_piscatorius	NA	Lophius_piscatorius	YES	YES	YES	#REF!	#REF!	0	Lophius_piscatorius
IM18GECKA/03/186	Channel_Beam	CEFAS-UK	2018-09-02	53.84	-3.93	VIIa	Northern	42	8.7	11	NA	NA	Lophius_piscatorius	Lophius_piscatorius	NA	Lophius_piscatorius	NO	NA	NA	NA	NA	0	NA
IM18GECKA/03/187	Channel_Beam	CEFAS-UK	2018-09-02	53.84	-3.93	VIIa	Northern	42	7.3	7	NA	NA	Lophius_piscatorius	Lophius_piscatorius	NA	Lophius_piscatorius	NO	NA	NA	NA	NA	0	NA
IM18GECKA/03/188	Channel_Beam	CEFAS-UK	2018-09-02	53.84	-3.93	VIIa	Northern	42	9.4	13	NA	NA	Lophius_piscatorius	Lophius_piscatorius	NA	Lophius_piscatorius	NO	NA	NA	NA	NA	0	NA
IM18GECKA/03/189	Channel_Beam	CEFAS-UK	2018-09-02	53.84	-3.93	VIIa	Northern	42	72.1	4956	2	5	Lophius_piscatorius	Lophius_budegassa	NA	Lophius_budegassa	NO	NA	NA	NA	NA	0	NA
IM18GECKA/03/190	Channel_Beam	CEFAS-UK	2018-09-02	60.04	0.49	IVa	Northern_shelf	130	9	7	NA	NA	Lophius_piscatorius	Lophius_piscatorius	NA	Lophius_piscatorius	NO	NA	NA	NA	NA	0	NA
IM18GECKA/03/191	Channel_Beam	CEFAS-UK	2018-09-03	60.35	1.21	IVa	Northern_shelf	137	63	4330	1	2	Lophius_piscatorius	Lophius_piscatorius	Lophius_piscatorius	Lophius_piscatorius	YES	YES	YES	#REF!	#REF!	0	Lophius_piscatorius
IM18GECKA/03/192	Channel_Beam	CEFAS-UK	2018-09-03	60.35	1.21	IVa	Northern_shelf	137	66	4540	1	2	Lophius_piscatorius	Lophius_piscatorius	Lophius_piscatorius	Lophius_piscatorius	YES	YES	YES	#REF!	#REF!	0	Lophius_piscatorius
IM18GECKA/03/193	Channel_Beam	CEFAS-UK	2018-09-03	54.04	-5.03	VIIa	Northern	67	57	3038	2	2	Lophius_piscatorius	Lophius_piscatorius	Lophius_piscatorius	Lophius_piscatorius	YES	YES	YES	#REF!	#REF!	0	Lophius_piscatorius
IM18GECKA/03/194	Channel_Beam	CEFAS-UK	2018-09-03	54.04	-5.03	VIIa	Northern	67	26.5	283	1	1	Lophius_piscatorius	Lophius_piscatorius	NA	Lophius_piscatorius	YES	YES	YES	#REF!	#REF!	0	Lophius_piscatorius
IM18GECKA/03/195	Channel_Beam	CEFAS-UK	2018-09-04	53.48	-5.36	VIIa	Northern	82	12.8	32	1	1	Lophius_piscatorius	Lophius_piscatorius	NA	Lophius_piscatorius	NO	NA	NA	NA	NA	0	NA
IM18GECKA/03/196	Channel_Beam	CEFAS-UK	2018-09-04	58.17	-3.08	IVa	Northern_shelf	62	27.1	355	1	1	Lophius_piscatorius	Lophius_piscatorius	NA	Lophius_piscatorius	NO	NA	NA	NA	NA	0	NA
IM18GECKA/03/198	Channel_Beam	CEFAS-UK	2018-09-05	58.25	0.54	IVa	Northern_shelf	114	55	2538	1	3	Lophius_piscatorius	Lophius_piscatorius	NA	Lophius_piscatorius	NO	NA	NA	NA	NA	0	NA
IM18GECKA/03/199	Channel_Beam	CEFAS-UK	2018-09-06	58.39	0.72	IVa	Northern_shelf	146	51.2	2228	2	1	Lophius_piscatorius	Lophius_piscatorius	Lophius_piscatorius	Lophius_piscatorius	YES	YES	YES	#REF!	#REF!	0	Lophius_piscatorius
IM18GECKA/03/200	Channel_Beam	CEFAS-UK	2018-09-06	58.39	0.72	IVa	Northern_shelf	146	69.5	4813	1	3	Lophius_piscatorius	Lophius_piscatorius	Lophius_piscatorius	Lophius_piscatorius	YES	YES	YES	#REF!	#REF!	0	Lophius_piscatorius
IM18GECKA/03/201	Channel_Beam	CEFAS-UK	2018-10-03	51.06	-5.38	VIIf	Northern	78	21	153	1	1	Lophius_piscatorius	Lophius_piscatorius	NA	Lophius_piscatorius	NO	NA	NA	NA	NA	0	NA
IM18GECKA/03/202	Channel_Beam	CEFAS-UK	2018-10-03	51.06	-5.38	VIIf	Northern	78	18	110	1	1	Lophius_piscatorius	Lophius_piscatorius	NA	Lophius_piscatorius	YES	YES	YES	#REF!	#REF!	0	Lophius_piscatorius
IM18GECKA/03/203	Channel_Beam	CEFAS-UK	2018-10-03	51.06	-5.38	VIIf	Northern	78	16	79	1	1	Lophius_piscatorius	Lophius_piscatorius	NA	Lophius_piscatorius	YES	YES	YES	#REF!	#REF!	0	Lophius_piscatorius
IM18GECKA/03/204	Channel_Beam	CEFAS-UK	2018-10-03	51.06	-5.38	VIIf	Northern	78	15	55	2	1	Lophius_piscatorius	Lophius_piscatorius	NA	Lophius_piscatorius	YES	YES	YES	#REF!	#REF!	0	Lophius_piscatorius
IM18GECKA/03/205	Channel_Beam	CEFAS-UK	2018-10-03	51.06	-5.38	VIIf	Northern	78	14	67	1	1	Lophius_piscatorius	Lophius_piscatorius	NA	Lophius_piscatorius	NO	NA	NA	NA	NA	0	NA
IM18GECKA/03/206	Channel_Beam	CEFAS-UK	2018-10-03	51.06	-5.38	VIIf	Northern	78	13	35	NA	NA	Lophius_piscatorius	Lophius_piscatorius	NA	Lophius_piscatorius	NO	NA	NA	NA	NA	0	NA
IM18GECKA/03/207	Channel_Beam	CEFAS-UK	2018-10-03	51.06	-5.38	VIIf	Northern	78	12	26	NA	NA	Lophius_piscatorius	Lophius_piscatorius	NA	Lophius_piscatorius	NO	NA	NA	NA	NA	0	NA
IM18GECKA/03/208	Channel_Beam	CEFAS-UK	2018-10-03	51.06	-5.38	VIIf	Northern	78	11	19	NA	NA	Lophius_piscatorius	Lophius_piscatorius	NA	Lophius_piscatorius	NO	NA	NA	NA	NA	0	NA
IM18GECKA/03/209	Channel_Beam	CEFAS-UK	2018-10-03	50.89	-5.24	VIIf	Northern	73	19	116	1	1	Lophius_piscatorius	Lophius_piscatorius	NA	Lophius_piscatorius	NO	NA	NA	NA	NA	0	NA
IM18GECKA/03/210	Channel_Beam	CEFAS-UK	2018-10-03	50.89	-5.24	VIIf	Northern	73	19	113	1	1	Lophius_piscatorius	Lophius_piscatorius	NA	Lophius_piscatorius	NO	NA	NA	NA	NA	0	NA
IM18GECKA/03/211	Channel_Beam	CEFAS-UK	2018-10-03	50.89	-5.24	VIIf	Northern	73	21	129	1	1	Lophius_piscatorius	Lophius_piscatorius	Lophius_piscatorius	Lophius_piscatorius	YES	YES	YES	#REF!	#REF!	0	Lophius_piscatorius
IM18GECKA/03/212	Channel_Beam	CEFAS-UK	2018-10-03	50.89	-5.24	VIIf	Northern	73	18	102	1	1	Lophius_piscatorius	Lophius_piscatorius	NA	Lophius_piscatorius	NO	NA	NA	NA	NA	0	NA
IM18GECKA/03/213	Channel_Beam	CEFAS-UK	2018-10-03	50.89	-5.24	VIIf	Northern	73	18	82	NA	NA	Lophius_piscatorius	Lophius_piscatorius	NA	Lophius_piscatorius	NO	NA	NA	NA	NA	0	NA
IM18GECKA/03/214	Channel_Beam	CEFAS-UK	2018-10-03	50.89	-5.24	VIIf	Northern	73	16	75	NA	NA	Lophius_piscatorius	Lophius_piscatorius	NA	Lophius_piscatorius	NO	NA	NA	NA	NA	0	NA
IM18GECKA/03/215	Channel_Beam	CEFAS-UK	2018-10-03	50.89	-5.24	VIIf	Northern	73	15	45	2	1	Lophius_piscatorius	Lophius_piscatorius	NA	Lophius_piscatorius	NO	NA	NA	NA	NA	0	NA
IM18GECKA/03/216	Channel_Beam	CEFAS-UK	2018-10-03	50.89	-5.24	VIIf	Northern	73	15	59	NA	NA	Lophius_piscatorius	Lophius_piscatorius	NA	Lophius_piscatorius	NO	NA	NA	NA	NA	0	NA
IM18GECKA/03/217	Channel_Beam	CEFAS-UK	2018-10-03	50.96	-5.07	VIIf	Northern	69	24	190	2	1	Lophius_piscatorius	Lophius_piscatorius	NA	Lophius_piscatorius	YES	YES	YES	#REF!	#REF!	0	Lophius_piscatorius
IM18GECKA/03/218	Channel_Beam	CEFAS-UK	2018-10-03	50.96	-5.07	VIIf	Northern	69	18	89	2	1	Lophius_piscatorius	Lophius_piscatorius	NA	Lophius_piscatorius	NO	NA	NA	NA	NA	0	NA
IM18GECKA/05/001	Demersales	IPMA-Portugal	2018-07-28	37.7	-9.32	IXa	Southern	576	84.7	8200	1	4	Lophius_piscatorius	Lophius_piscatorius	NA	Lophius_piscatorius	YES	YES	YES	#REF!	#REF!	0	Lophius_piscatorius
IM18GECKA/05/002	Demersales	IPMA-Portugal	2018-07-29	37.66	-9.15	IXa	Southern	361	71.4	5490	2	2	Lophius_piscatorius	Lophius_budegassa	Lophius_budegassa	Lophius_budegassa	YES	YES	YES	NO	NO	0	Lophius_budegassa
IM18GECKA/05/003	Demersales	IPMA-Portugal	2018-07-29	37.66	-9.15	IXa	Southern	361	73.9	5460	2	3	Lophius_piscatorius	Lophius_budegassa	Lophius_budegassa	Lophius_budegassa	YES	YES	YES	NO	NO	0	Lophius_budegassa
IM18GECKA/05/004	Demersales	IPMA-Portugal	2018-07-31	36.77	-9.01	IXa	Southern	628	124.8	24980	2	2	Lophius_piscatorius	Lophius_piscatorius	NA	Lophius_piscatorius	YES	YES	YES	NO	NO	1	Lophius_piscatorius
IM18GECKA/05/004	Demersales	IPMA-Portugal	2018-07-31	36.77	-9.01	IXa	Southern	628	124.8	24980	2	2	Lophius_piscatorius	Lophius_piscatorius	NA	Lophius_piscatorius	YES	YES	YES	NO	NO	2	NA
IM18GECKA/06/001	Channel_Beam	IEO_Santander-Spain	2018-09-20	42.29	-9.46	IXa	Southern	577	83	7545	2	2	Lophius_piscatorius	Lophius_piscatorius	Lophius_piscatorius	Lophius_piscatorius	YES	YES	YES	#REF!	#REF!	0	Lophius_piscatorius
IM18GECKA/06/002	Demersales	IEO_Santander-Spain	2018-09-25	42.71	-9.58	IXa	Southern	698	122	20750	2	3	Lophius_piscatorius	Lophius_piscatorius	NA	Lophius_piscatorius	YES	YES	YES	#REF!	#REF!	0	Lophius_piscatorius
IM18GECKA/06/003	Demersales	IEO_Santander-Spain	2018-09-25	42.94	-9.56	IXa	Southern	235	73	5326	2	2	Lophius_piscatorius	Lophius_piscatorius	NA	Lophius_piscatorius	YES	YES	YES	#REF!	#REF!	0	Lophius_piscatorius
IM18GECKA/06/004	Demersales	IEO_Santander-Spain	2018-09-27	43.84	-7.92	VIIIc	Southern	129	84	8950	2	2	Lophius_piscatorius	Lophius_piscatorius	Lophius_piscatorius	Lophius_piscatorius	YES	YES	YES	#REF!	#REF!	0	Lophius_piscatorius
IM18GECKA/06/005	Demersales	IEO_Santander-Spain	2018-09-30	43.55	-9.07	VIIIc	Southern	289	82	7505	2	2	Lophius_piscatorius	Lophius_piscatorius	NA	Lophius_piscatorius	YES	YES	YES	#REF!	#REF!	0	Lophius_piscatorius
IM18GECKA/06/006	Demersales	IEO_Santander-Spain	2018-09-30	43.55	-9.07	VIIIc	Southern	289	77	7390	2	2	Lophius_piscatorius	Lophius_piscatorius	Lophius_piscatorius	Lophius_piscatorius	YES	YES	YES	#REF!	#REF!	0	Lophius_piscatorius
IM18GECKA/06/007	Demersales	IEO_Santander-Spain	2018-10-05	44	-7.58	VIIIc	Southern	185	59	3250	1	3	Lophius_piscatorius	Lophius_piscatorius	Lophius_piscatorius	Lophius_piscatorius	YES	YES	YES	#REF!	#REF!	0	Lophius_piscatorius
IM18GECKA/06/008	Demersales	IEO_Santander-Spain	2018-10-05	44.09	-7.55	VIIIc	Southern	581	71	4820	2	2	Lophius_piscatorius	Lophius_piscatorius	Lophius_piscatorius	Lophius_piscatorius	YES	YES	YES	#REF!	#REF!	0	Lophius_piscatorius
IM18GECKA/06/009	Demersales	IEO_Santander-Spain	2018-10-05	43.96	-7.19	VIIIc	Southern	176	19	100	NA	NA	Lophius_piscatorius	Lophius_piscatorius	NA	Lophius_piscatorius	YES	YES	YES	#REF!	#REF!	0	Lophius_piscatorius
IM18GECKA/06/010	Demersales	IEO_Santander-Spain	2018-10-08	43.92	-6.75	VIIIc	Southern	288	88	9200	2	2	Lophius_piscatorius	Lophius_piscatorius	NA	Lophius_piscatorius	YES	YES	YES	#REF!	#REF!	0	Lophius_piscatorius
IM18GECKA/06/011	Demersales	IEO_Santander-Spain	2018-10-09	43.76	-6.29	VIIIc	Southern	236	66	2280	2	1	Lophius_piscatorius	Lophius_piscatorius	NA	Lophius_piscatorius	YES	YES	YES	#REF!	#REF!	0	Lophius_piscatorius
IM18GECKA/06/012	Demersales	IEO_Santander-Spain	2018-10-09	43.69	-6.29	VIIIc	Southern	138	67	3350	1	4	Lophius_piscatorius	Lophius_piscatorius	NA	Lophius_piscatorius	YES	YES	YES	#REF!	#REF!	0	Lophius_piscatorius
IM18GECKA/06/013	Demersales	IEO_Santander-Spain	2018-10-12	43.76	-5.4	VIIIc	Southern	154	62	3130	1	3	Lophius_piscatorius	Lophius_piscatorius	NA	Lophius_piscatorius	YES	YES	YES	#REF!	#REF!	0	Lophius_piscatorius
IM18GECKA/06/014	Demersales	IEO_Santander-Spain	2018-10-13	43.63	-5.39	VIIIc	Southern	117	12	26	NA	NA	Lophius_piscatorius	Lophius_piscatorius	Lophius_piscatorius	Lophius_piscatorius	YES	YES	YES	#REF!	#REF!	0	Lophius_piscatorius
IM18GECKA/06/015	Demersales	IEO_Santander-Spain	2018-10-15	43.48	-4.73	VIIIc	Southern	97	39	896	2	1	Lophius_piscatorius	Lophius_piscatorius	NA	Lophius_piscatorius	YES	YES	YES	#REF!	#REF!	0	Lophius_piscatorius
IM18GECKA/06/016	Demersales	IEO_Santander-Spain	2018-10-19	43.47	-4.31	VIIIc	Southern	114	43	1334	1	2	Lophius_piscatorius	Lophius_piscatorius	NA	Lophius_piscatorius	YES	YES	YES	#REF!	#REF!	0	Lophius_piscatorius
IM18GECKA/06/017	Demersales	IEO_Santander-Spain	2018-10-19	43.55	-3.88	VIIIc	Southern	111	38	964	1	1	Lophius_piscatorius	Lophius_piscatorius	NA	Lophius_piscatorius	YES	YES	YES	#REF!	#REF!	0	Lophius_piscatorius
IM18GECKA/06/018	Demersales	IEO_Santander-Spain	2018-10-19	43.55	-3.88	VIIIc	Southern	111	34	814	1	1	Lophius_piscatorius	Lophius_piscatorius	Lophius_piscatorius	Lophius_piscatorius	YES	YES	YES	#REF!	#REF!	0	Lophius_piscatorius
IM18GECKA/07/001	Commercial	ARVI-Spain	2018-05-19	52.4	-13.85	VIIk2	Northern	185	63	4000	1	3	Lophius_piscatorius	Lophius_piscatorius	NA	Lophius_piscatorius	NO	NA	NA	NA	NA	0	NA
IM18GECKA/07/002	Commercial	ARVI-Spain	2018-05-19	52.4	-13.85	VIIk2	Northern	185	58	3150	1	3	Lophius_piscatorius	Lophius_piscatorius	NA	Lophius_piscatorius	YES	YES	YES	#REF!	#REF!	0	Lophius_piscatorius
IM18GECKA/07/003	Commercial	ARVI-Spain	2018-05-19	52.4	-13.85	VIIk2	Northern	185	71	5600	2	2	Lophius_piscatorius	Lophius_piscatorius	NA	Lophius_piscatorius	NO	NA	NA	NA	NA	0	NA
IM18GECKA/07/004	Commercial	ARVI-Spain	2018-05-19	52.52	-13.65	VIIk2	Northern	173	55	2950	1	2	Lophius_piscatorius	Lophius_piscatorius	NA	Lophius_piscatorius	NO	NA	NA	NA	NA	0	NA
IM18GECKA/07/005	Commercial	ARVI-Spain	2018-05-19	52.52	-13.65	VIIk2	Northern	173	75	5950	2	2	Lophius_piscatorius	Lophius_piscatorius	NA	Lophius_piscatorius	NO	NA	NA	NA	NA	0	NA
IM18GECKA/07/006	Commercial	ARVI-Spain	2018-05-19	52.52	-13.65	VIIk2	Northern	173	101	16700	2	3	Lophius_piscatorius	Lophius_piscatorius	NA	Lophius_piscatorius	YES	YES	YES	#REF!	#REF!	0	Lophius_piscatorius
IM18GECKA/07/007	Commercial	ARVI-Spain	2018-05-20	53	-14.32	VIIc2	Northern	129	75	5650	2	2	Lophius_piscatorius	Lophius_piscatorius	NA	Lophius_piscatorius	NO	NA	NA	NA	NA	0	NA
IM18GECKA/07/008	Commercial	ARVI-Spain	2018-05-20	53	-14.32	VIIc2	Northern	129	63	5050	2	2	Lophius_piscatorius	Lophius_piscatorius	NA	Lophius_piscatorius	NO	NA	NA	NA	NA	0	NA
IM18GECKA/07/009	Commercial	ARVI-Spain	2018-05-20	53	-14.32	VIIc2	Northern	129	42	1500	1	1	Lophius_piscatorius	Lophius_piscatorius	NA	Lophius_piscatorius	NO	NA	NA	NA	NA	0	NA
IM18GECKA/07/010	Commercial	ARVI-Spain	2018-05-20	53.18	-14.37	VIIc2	Northern	129	68	5950	2	2	Lophius_piscatorius	Lophius_piscatorius	NA	Lophius_piscatorius	NO	NA	NA	NA	NA	0	NA
IM18GECKA/07/011	Commercial	ARVI-Spain	2018-05-20	53.18	-14.37	VIIc2	Northern	129	56	3200	2	2	Lophius_piscatorius	Lophius_piscatorius	NA	Lophius_piscatorius	NO	NA	NA	NA	NA	0	NA
IM18GECKA/07/012	Commercial	ARVI-Spain	2018-05-20	53.18	-14.37	VIIc2	Northern	129	65	4950	2	2	Lophius_piscatorius	Lophius_piscatorius	NA	Lophius_piscatorius	NO	NA	NA	NA	NA	0	NA
IM18GECKA/07/013	Commercial	ARVI-Spain	2018-05-20	53	-14.32	VIIc2	Northern	130	64	4000	2	2	Lophius_piscatorius	Lophius_piscatorius	NA	Lophius_piscatorius	NO	NA	NA	NA	NA	0	NA
IM18GECKA/07/014	Commercial	ARVI-Spain	2018-05-20	53	-14.32	VIIc2	Northern	130	74	6350	2	2	Lophius_piscatorius	Lophius_piscatorius	NA	Lophius_piscatorius	NO	NA	NA	NA	NA	0	NA
IM18GECKA/07/015	Commercial	ARVI-Spain	2018-05-20	53	-14.32	VIIc2	Northern	130	72	5950	2	2	Lophius_piscatorius	Lophius_piscatorius	NA	Lophius_piscatorius	YES	YES	YES	#REF!	#REF!	0	Lophius_piscatorius
IM18GECKA/07/016	Commercial	ARVI-Spain	2018-05-20	52.87	-14.12	VIIk2	Northern	130	60	2950	1	3	Lophius_piscatorius	Lophius_piscatorius	Lophius_piscatorius	Lophius_piscatorius	YES	YES	YES	#REF!	#REF!	0	Lophius_piscatorius
IM18GECKA/07/017	Commercial	ARVI-Spain	2018-05-20	52.87	-14.12	VIIk2	Northern	130	60	3250	2	2	Lophius_piscatorius	Lophius_piscatorius	NA	Lophius_piscatorius	NO	NA	NA	NA	NA	0	NA
IM18GECKA/07/018	Commercial	ARVI-Spain	2018-05-20	52.87	-14.12	VIIk2	Northern	130	56	2700	2	2	Lophius_piscatorius	Lophius_piscatorius	NA	Lophius_piscatorius	NO	NA	NA	NA	NA	0	NA
IM18GECKA/07/019	Commercial	ARVI-Spain	2018-05-21	53.08	-14.47	VIIc2	Northern	178	68	5100	2	2	Lophius_piscatorius	Lophius_piscatorius	NA	Lophius_piscatorius	NO	NA	NA	NA	NA	0	NA
IM18GECKA/07/020	Commercial	ARVI-Spain	2018-05-21	53.08	-14.47	VIIc2	Northern	178	92	12150	2	2	Lophius_piscatorius	Lophius_piscatorius	NA	Lophius_piscatorius	NO	NA	NA	NA	NA	0	NA
IM18GECKA/07/021	Commercial	ARVI-Spain	2018-05-21	53.08	-14.47	VIIc2	Northern	178	60	3200	1	3	Lophius_piscatorius	Lophius_piscatorius	NA	Lophius_piscatorius	NO	NA	NA	NA	NA	0	NA
IM18GECKA/07/022	Commercial	ARVI-Spain	2018-05-21	53.07	-14.48	VIIc2	Northern	185	66	4050	2	2	Lophius_piscatorius	Lophius_piscatorius	NA	Lophius_piscatorius	NO	NA	NA	NA	NA	0	NA
IM18GECKA/07/023	Commercial	ARVI-Spain	2018-05-21	53.07	-14.48	VIIc2	Northern	185	59	2850	1	3	Lophius_piscatorius	Lophius_budegassa	NA	Lophius_budegassa	NO	NA	NA	NA	NA	0	NA
IM18GECKA/07/024	Commercial	ARVI-Spain	2018-05-21	53.07	-14.48	VIIc2	Northern	185	55	2350	1	3	Lophius_piscatorius	Lophius_piscatorius	Lophius_piscatorius	Lophius_piscatorius	YES	YES	YES	#REF!	#REF!	0	Lophius_piscatorius
IM18GECKA/07/025	Commercial	ARVI-Spain	2018-05-22	53.25	-14.43	VIIc2	Northern	194	72	6300	2	2	Lophius_piscatorius	Lophius_piscatorius	NA	Lophius_piscatorius	YES	YES	YES	#REF!	#REF!	0	Lophius_piscatorius
IM18GECKA/07/026	Commercial	ARVI-Spain	2018-05-22	53.25	-14.43	VIIc2	Northern	194	60	4150	1	3	Lophius_piscatorius	Lophius_piscatorius	NA	Lophius_piscatorius	YES	YES	YES	#REF!	#REF!	0	Lophius_piscatorius
IM18GECKA/07/027	Commercial	ARVI-Spain	2018-05-22	53.25	-14.43	VIIc2	Northern	194	49	2050	1	3	Lophius_piscatorius	Lophius_piscatorius	NA	Lophius_piscatorius	NO	NA	NA	NA	NA	0	NA
IM18GECKA/07/028	Commercial	ARVI-Spain	2018-05-22	53	-14.47	VIIc2	Northern	182	66	5000	1	3	Lophius_piscatorius	Lophius_piscatorius	NA	Lophius_piscatorius	NO	NA	NA	NA	NA	0	NA
IM18GECKA/07/029	Commercial	ARVI-Spain	2018-05-22	53	-14.47	VIIc2	Northern	182	57	2900	1	3	Lophius_piscatorius	Lophius_piscatorius	NA	Lophius_piscatorius	NO	NA	NA	NA	NA	0	NA
IM18GECKA/07/030	Commercial	ARVI-Spain	2018-05-22	53	-14.47	VIIc2	Northern	182	33	550	1	1	Lophius_piscatorius	Lophius_piscatorius	NA	Lophius_piscatorius	NO	NA	NA	NA	NA	0	NA
IM18GECKA/07/031	Commercial	ARVI-Spain	2018-05-22	53.15	-14.48	VIIc2	Northern	196	68	4600	1	3	Lophius_piscatorius	Lophius_piscatorius	NA	Lophius_piscatorius	NO	NA	NA	NA	NA	0	NA
IM18GECKA/07/032	Commercial	ARVI-Spain	2018-05-22	53.15	-14.48	VIIc2	Northern	196	81	7900	2	2	Lophius_piscatorius	Lophius_piscatorius	NA	Lophius_piscatorius	YES	YES	YES	#REF!	#REF!	0	Lophius_piscatorius
IM18GECKA/07/033	Commercial	ARVI-Spain	2018-05-22	53.15	-14.48	VIIc2	Northern	196	93	12400	2	2	Lophius_piscatorius	Lophius_piscatorius	NA	Lophius_piscatorius	NO	NA	NA	NA	NA	0	NA
IM18GECKA/07/034	Commercial	ARVI-Spain	2018-05-23	53.15	-14.47	VIIc2	Northern	181	97	14500	2	2	Lophius_piscatorius	Lophius_piscatorius	Lophius_piscatorius	Lophius_piscatorius	YES	YES	YES	#REF!	#REF!	0	Lophius_piscatorius
IM18GECKA/07/035	Commercial	ARVI-Spain	2018-05-23	53.15	-14.47	VIIc2	Northern	181	55	2300	1	3	Lophius_piscatorius	Lophius_piscatorius	Lophius_piscatorius	Lophius_piscatorius	YES	YES	YES	#REF!	#REF!	0	Lophius_piscatorius
IM18GECKA/07/036	Commercial	ARVI-Spain	2018-05-23	53.15	-14.47	VIIc2	Northern	181	97	13550	2	2	Lophius_piscatorius	Lophius_piscatorius	NA	Lophius_piscatorius	NO	NA	NA	NA	NA	0	NA
IM18GECKA/07/037	Commercial	ARVI-Spain	2018-05-23	53.15	-14.48	VIIc2	Northern	189	68	4400	2	2	Lophius_piscatorius	Lophius_piscatorius	NA	Lophius_piscatorius	NO	NA	NA	NA	NA	0	NA
IM18GECKA/07/038	Commercial	ARVI-Spain	2018-05-23	53.15	-14.48	VIIc2	Northern	189	53	2000	1	3	Lophius_piscatorius	Lophius_piscatorius	NA	Lophius_piscatorius	NO	NA	NA	NA	NA	0	NA
IM18GECKA/07/039	Commercial	ARVI-Spain	2018-05-23	53.15	-14.48	VIIc2	Northern	189	57	2650	1	3	Lophius_piscatorius	Lophius_piscatorius	NA	Lophius_piscatorius	NO	NA	NA	NA	NA	0	NA
IM18GECKA/07/040	Commercial	ARVI-Spain	2018-05-23	53.15	-14.48	VIIc2	Northern	189	53	3050	1	3	Lophius_piscatorius	Lophius_piscatorius	NA	Lophius_piscatorius	NO	NA	NA	NA	NA	0	NA
IM18GECKA/07/041	Commercial	ARVI-Spain	2018-09-26	48.75	-10.23	VIIj2	Northern	110	81.5	9000	2	2	Lophius_piscatorius	Lophius_piscatorius	NA	Lophius_piscatorius	NO	NA	NA	NA	NA	0	NA
IM18GECKA/07/042	Commercial	ARVI-Spain	2018-09-26	48.75	-10.23	VIIj2	Northern	110	58	3800	1	2	Lophius_piscatorius	Lophius_piscatorius	NA	Lophius_piscatorius	NO	NA	NA	NA	NA	0	NA
IM18GECKA/07/043	Commercial	ARVI-Spain	2018-09-26	48.75	-10.23	VIIj2	Northern	110	67	5700	1	2	Lophius_piscatorius	Lophius_budegassa	NA	Lophius_budegassa	NO	NA	NA	NA	NA	0	NA
IM18GECKA/07/044	Commercial	ARVI-Spain	2018-09-26	48.62	-10.4	VIIj2	Northern	190	75	5200	2	2	Lophius_piscatorius	Lophius_piscatorius	NA	Lophius_piscatorius	NO	NA	NA	NA	NA	0	NA
IM18GECKA/07/045	Commercial	ARVI-Spain	2018-09-26	48.62	-10.4	VIIj2	Northern	190	61	2750	2	2	Lophius_piscatorius	Lophius_piscatorius	NA	Lophius_piscatorius	NO	NA	NA	NA	NA	0	NA
IM18GECKA/07/046	Commercial	ARVI-Spain	2018-09-26	48.62	-10.4	VIIj2	Northern	190	75	4600	1	3	Lophius_piscatorius	Lophius_piscatorius	Lophius_piscatorius	Lophius_piscatorius	YES	YES	YES	#REF!	#REF!	0	Lophius_piscatorius
IM18GECKA/07/047	Commercial	ARVI-Spain	2018-09-26	48.82	-10.32	VIIj2	Northern	110	69.5	5200	1	3	Lophius_piscatorius	Lophius_piscatorius	NA	Lophius_piscatorius	NO	NA	NA	NA	NA	0	NA
IM18GECKA/07/048	Commercial	ARVI-Spain	2018-09-26	48.82	-10.32	VIIj2	Northern	110	65.5	4150	1	3	Lophius_piscatorius	Lophius_piscatorius	NA	Lophius_piscatorius	NO	NA	NA	NA	NA	0	NA
IM18GECKA/07/049	Commercial	ARVI-Spain	2018-09-26	48.82	-10.32	VIIj2	Northern	110	59.5	3400	1	3	Lophius_piscatorius	Lophius_piscatorius	Lophius_piscatorius	Lophius_piscatorius	YES	YES	YES	#REF!	#REF!	0	Lophius_piscatorius
IM18GECKA/07/050	Commercial	ARVI-Spain	2018-09-27	49.1	-10.35	VIIj2	Northern	105	42.5	1400	1	2	Lophius_piscatorius	Lophius_budegassa	NA	Lophius_budegassa	YES	YES	YES	NO	NO	0	F1
IM18GECKA/07/051	Commercial	ARVI-Spain	2018-09-27	49.1	-10.35	VIIj2	Northern	105	101.5	16650	2	3	Lophius_piscatorius	Lophius_piscatorius	Lophius_piscatorius	Lophius_piscatorius	YES	YES	YES	#REF!	#REF!	0	Lophius_piscatorius
IM18GECKA/07/052	Commercial	ARVI-Spain	2018-09-27	49.1	-10.35	VIIj2	Northern	105	38	1100	2	1	Lophius_piscatorius	Lophius_budegassa	NA	Lophius_budegassa	YES	YES	YES	NO	NO	0	F1
IM18GECKA/07/053	Commercial	ARVI-Spain	2018-09-27	49.28	-10.2	VIIj2	Northern	83	41	1900	1	1	Lophius_piscatorius	Lophius_budegassa	NA	Lophius_budegassa	NO	NA	NA	NA	NA	0	NA
IM18GECKA/07/054	Commercial	ARVI-Spain	2018-09-27	49.28	-10.2	VIIj2	Northern	83	83	10800	2	3	Lophius_piscatorius	Lophius_piscatorius	Lophius_piscatorius	Lophius_piscatorius	YES	YES	YES	#REF!	#REF!	0	Lophius_piscatorius
IM18GECKA/07/055	Commercial	ARVI-Spain	2018-09-27	49.28	-10.2	VIIj2	Northern	83	35	1450	1	1	Lophius_piscatorius	Lophius_piscatorius	NA	Lophius_piscatorius	NO	NA	NA	NA	NA	0	NA
IM18GECKA/07/056	Commercial	ARVI-Spain	2018-09-27	49.4	-10.35	VIIj2	Northern	85	46	1700	1	2	Lophius_piscatorius	LBUD5	NA	Lophius_budegassa	NO	NA	NA	NA	NA	0	NA
IM18GECKA/07/057	Commercial	ARVI-Spain	2018-09-27	49.4	-10.35	VIIj2	Northern	85	69.5	5350	2	2	Lophius_piscatorius	Lophius_piscatorius	NA	Lophius_piscatorius	NO	NA	NA	NA	NA	0	NA
IM18GECKA/07/058	Commercial	ARVI-Spain	2018-09-27	49.4	-10.35	VIIj2	Northern	85	65	4550	1	4	Lophius_piscatorius	Lophius_piscatorius	NA	Lophius_piscatorius	NO	NA	NA	NA	NA	0	NA
IM18GECKA/07/059	Commercial	ARVI-Spain	2018-09-27	49.53	-9.85	VIIj2	Northern	85	65	4600	1	4	Lophius_piscatorius	Lophius_piscatorius	NA	Lophius_piscatorius	NO	NA	NA	NA	NA	0	NA
IM18GECKA/07/060	Commercial	ARVI-Spain	2018-09-27	49.53	-9.85	VIIj2	Northern	85	66.5	4400	1	3	Lophius_piscatorius	Lophius_piscatorius	NA	Lophius_piscatorius	YES	YES	YES	#REF!	#REF!	0	Lophius_piscatorius
IM18GECKA/07/061	Commercial	ARVI-Spain	2018-09-27	49.53	-9.85	VIIj2	Northern	85	60	2850	1	4	Lophius_piscatorius	Lophius_budegassa	NA	Lophius_budegassa	NO	NA	NA	NA	NA	0	NA
IM18GECKA/07/062	Commercial	ARVI-Spain	2018-09-27	49.67	-9.63	VIIj2	Northern	81	62	4100	1	3	Lophius_piscatorius	Lophius_piscatorius	NA	Lophius_piscatorius	NO	NA	NA	NA	NA	0	NA
IM18GECKA/07/063	Commercial	ARVI-Spain	2018-09-27	49.67	-9.63	VIIj2	Northern	81	68.5	6050	1	3	Lophius_piscatorius	Lophius_piscatorius	NA	Lophius_piscatorius	YES	YES	YES	#REF!	#REF!	0	Lophius_piscatorius
IM18GECKA/07/064	Commercial	ARVI-Spain	2018-09-27	49.67	-9.63	VIIj2	Northern	81	72.5	4950	1	4	Lophius_piscatorius	Lophius_piscatorius	NA	Lophius_piscatorius	NO	NA	NA	NA	NA	0	NA
IM18GECKA/07/065	Commercial	ARVI-Spain	2018-09-28	49.98	-8.98	VIIh	Northern	73	101.5	15900	2	3	Lophius_piscatorius	Lophius_piscatorius	NA	Lophius_piscatorius	YES	YES	YES	#REF!	#REF!	0	Lophius_piscatorius
IM18GECKA/07/066	Commercial	ARVI-Spain	2018-09-28	49.82	-8.98	VIIh	Northern	73	56.5	3650	1	3	Lophius_piscatorius	Lophius_piscatorius	NA	Lophius_piscatorius	YES	YES	YES	#REF!	#REF!	0	Lophius_piscatorius
IM18GECKA/07/067	Commercial	ARVI-Spain	2018-09-28	49.85	-9.23	VIIj2	Northern	71	62.5	3550	1	3	Lophius_piscatorius	Lophius_piscatorius	NA	Lophius_piscatorius	NO	NA	NA	NA	NA	0	NA
IM18GECKA/07/068	Commercial	ARVI-Spain	2018-09-28	49.85	-9.23	VIIj2	Northern	71	74	5100	1	3	Lophius_piscatorius	Lophius_piscatorius	NA	Lophius_piscatorius	NO	NA	NA	NA	NA	0	NA
IM18GECKA/07/069	Commercial	ARVI-Spain	2018-09-28	49.85	-9.23	VIIj2	Northern	71	53	1950	1	2	Lophius_piscatorius	Lophius_piscatorius	NA	Lophius_piscatorius	YES	YES	YES	NO	NO	0	Lophius_piscatorius
IM18GECKA/07/070	Commercial	ARVI-Spain	2018-09-28	49.73	-9.4	VIIj2	Northern	69	66.5	3650	1	3	Lophius_piscatorius	Lophius_piscatorius	NA	Lophius_piscatorius	NO	NA	NA	NA	NA	0	NA
IM18GECKA/07/071	Commercial	ARVI-Spain	2018-09-28	49.73	-9.4	VIIj2	Northern	69	64.5	3950	1	4	Lophius_piscatorius	Lophius_piscatorius	NA	Lophius_piscatorius	NO	NA	NA	NA	NA	0	NA
IM18GECKA/07/072	Commercial	ARVI-Spain	2018-09-28	49.73	-9.4	VIIj2	Northern	69	80.5	6550	2	2	Lophius_piscatorius	Lophius_piscatorius	NA	Lophius_piscatorius	NO	NA	NA	NA	NA	0	NA
IM18GECKA/07/073	Commercial	ARVI-Spain	2018-09-29	49.65	-9.73	VIIj2	Northern	83	69	4300	1	4	Lophius_piscatorius	Lophius_piscatorius	NA	Lophius_piscatorius	NO	NA	NA	NA	NA	0	NA
IM18GECKA/07/074	Commercial	ARVI-Spain	2018-09-29	49.65	-9.73	VIIj2	Northern	83	115	21300	2	3	Lophius_piscatorius	Lophius_piscatorius	NA	Lophius_piscatorius	YES	YES	YES	#REF!	#REF!	0	Lophius_piscatorius
IM18GECKA/07/075	Commercial	ARVI-Spain	2018-09-29	49.65	-9.73	VIIj2	Northern	83	70	4450	1	4	Lophius_piscatorius	Lophius_piscatorius	NA	Lophius_piscatorius	NO	NA	NA	NA	NA	0	NA
IM18GECKA/07/076	Commercial	ARVI-Spain	2018-09-29	49.5	-9.92	VIIj2	Northern	85	95	12450	2	3	Lophius_piscatorius	Lophius_piscatorius	NA	Lophius_piscatorius	NO	NA	NA	NA	NA	0	NA
IM18GECKA/07/077	Commercial	ARVI-Spain	2018-09-29	49.5	-9.92	VIIj2	Northern	85	105	14850	2	3	Lophius_piscatorius	Lophius_piscatorius	NA	Lophius_piscatorius	YES	YES	YES	#REF!	#REF!	0	Lophius_piscatorius
IM18GECKA/07/078	Commercial	ARVI-Spain	2018-09-29	49.5	-9.92	VIIj2	Northern	85	76	5550	2	2	Lophius_piscatorius	Lophius_piscatorius	NA	Lophius_piscatorius	NO	NA	NA	NA	NA	0	NA
IM18GECKA/07/079	Commercial	ARVI-Spain	2018-09-30	49.63	-9.73	VIIj2	Northern	83	91	10500	2	2	Lophius_piscatorius	Lophius_piscatorius	NA	Lophius_piscatorius	NO	NA	NA	NA	NA	0	NA
IM18GECKA/07/080	Commercial	ARVI-Spain	2018-09-30	49.63	-9.73	VIIj2	Northern	83	93.5	10400	2	3	Lophius_piscatorius	Lophius_piscatorius	NA	Lophius_piscatorius	YES	YES	YES	#REF!	#REF!	0	Lophius_piscatorius
IM18GECKA/07/081	Commercial	ARVI-Spain	2018-11-15	53.61	-14.05	VIIc2	Northern	360	71	3100	1	4	Lophius_piscatorius	Lophius_piscatorius	NA	Lophius_piscatorius	YES	YES	YES	#REF!	#REF!	0	Lophius_piscatorius
IM18GECKA/07/082	Commercial	ARVI-Spain	2018-11-15	53.61	-14.05	VIIc2	Northern	360	68	2800	1	4	Lophius_piscatorius	Lophius_piscatorius	NA	Lophius_piscatorius	NO	NA	NA	NA	NA	0	NA
IM18GECKA/07/083	Commercial	ARVI-Spain	2018-11-15	53.61	-14.05	VIIc2	Northern	360	53	740	1	3	Lophius_piscatorius	Lophius_piscatorius	NA	Lophius_piscatorius	YES	YES	YES	#REF!	#REF!	0	Lophius_piscatorius
IM18GECKA/07/084	Commercial	ARVI-Spain	2018-11-15	53.61	-14.05	VIIc2	Northern	360	70	3060	2	1	Lophius_piscatorius	Lophius_piscatorius	NA	Lophius_piscatorius	NO	NA	NA	NA	NA	0	NA
IM18GECKA/07/085	Commercial	ARVI-Spain	2018-11-15	53.61	-14.05	VIIc2	Northern	360	56	1500	1	4	Lophius_piscatorius	Lophius_piscatorius	NA	Lophius_piscatorius	NO	NA	NA	NA	NA	0	NA
IM18GECKA/07/086	Commercial	ARVI-Spain	2018-11-15	53.61	-14.05	VIIc2	Northern	360	58	840	1	4	Lophius_piscatorius	LBUD5	NA	Lophius_budegassa	YES	YES	YES	NO	NO	0	F1
IM18GECKA/07/087	Commercial	ARVI-Spain	2018-11-16	52.97	-14.33	VIIk2	Northern	265	80	6620	2	2	Lophius_piscatorius	Lophius_piscatorius	Lophius_piscatorius	Lophius_piscatorius	YES	YES	YES	#REF!	#REF!	0	Lophius_piscatorius
IM18GECKA/07/088	Commercial	ARVI-Spain	2018-11-16	52.97	-14.33	VIIk2	Northern	265	62	2520	1	4	Lophius_piscatorius	Lophius_piscatorius	Lophius_piscatorius	Lophius_piscatorius	YES	YES	YES	#REF!	#REF!	0	Lophius_piscatorius
IM18GECKA/07/089	Commercial	ARVI-Spain	2018-11-16	52.97	-14.33	VIIk2	Northern	265	41	520	1	4	Lophius_piscatorius	Lophius_budegassa	NA	Lophius_budegassa	YES	YES	YES	NO	NO	0	F1
IM18GECKA/07/090	Commercial	ARVI-Spain	2018-11-16	52.97	-14.33	VIIk2	Northern	265	81	7940	2	2	Lophius_piscatorius	Lophius_piscatorius	NA	Lophius_piscatorius	YES	YES	YES	#REF!	#REF!	0	Lophius_piscatorius
IM18GECKA/07/091	Commercial	ARVI-Spain	2018-11-16	52.97	-14.33	VIIk2	Northern	265	67	3120	1	4	Lophius_piscatorius	Lophius_piscatorius	NA	Lophius_piscatorius	NO	NA	NA	NA	NA	0	NA
IM18GECKA/07/092	Commercial	ARVI-Spain	2018-11-16	52.97	-14.33	VIIk2	Northern	265	67	3560	2	1	Lophius_piscatorius	Lophius_piscatorius	NA	Lophius_piscatorius	YES	NO	NO	NO	NO	0	NA
IM18GECKA/07/093	Commercial	ARVI-Spain	2018-11-16	52.83	-14.05	VIIk2	Northern	223	58	1820	2	1	Lophius_piscatorius	Lophius_budegassa	NA	Lophius_budegassa	NO	NA	NA	NA	NA	0	NA
IM18GECKA/07/094	Commercial	ARVI-Spain	2018-11-16	52.83	-14.05	VIIk2	Northern	223	51	1140	1	3	Lophius_piscatorius	Lophius_piscatorius	Lophius_piscatorius	Lophius_piscatorius	YES	YES	YES	#REF!	#REF!	0	Lophius_piscatorius
IM18GECKA/07/095	Commercial	ARVI-Spain	2018-11-16	52.83	-14.05	VIIk2	Northern	223	64	2920	2	1	Lophius_piscatorius	Lophius_budegassa	Lophius_budegassa	Lophius_budegassa	YES	YES	YES	NO	NO	0	F1
IM18GECKA/07/096	Commercial	ARVI-Spain	2018-11-16	52.83	-14.05	VIIk2	Northern	223	70	3160	2	1	Lophius_piscatorius	Lophius_piscatorius	NA	Lophius_piscatorius	NO	NA	NA	NA	NA	0	NA
IM18GECKA/07/097	Commercial	ARVI-Spain	2018-11-16	52.83	-14.05	VIIk2	Northern	223	70	3140	2	1	Lophius_piscatorius	Lophius_piscatorius	Lophius_piscatorius	Lophius_piscatorius	YES	YES	YES	#REF!	#REF!	0	Lophius_piscatorius
IM18GECKA/07/098	Commercial	ARVI-Spain	2018-11-16	52.83	-14.05	VIIk2	Northern	223	56	1360	1	4	Lophius_piscatorius	Lophius_budegassa	NA	Lophius_budegassa	YES	NO	NO	NO	NO	0	NA
IM18GECKA/07/099	Commercial	ARVI-Spain	2018-11-16	52.83	-14.05	VIIk2	Northern	223	35	290	1	1	Lophius_piscatorius	Lophius_budegassa	NA	Lophius_budegassa	NO	NA	NA	NA	NA	0	NA
IM18GECKA/07/100	Commercial	ARVI-Spain	2018-11-16	52.83	-14.05	VIIk2	Northern	223	68	5960	1	4	Lophius_piscatorius	Lophius_piscatorius	NA	Lophius_piscatorius	NO	NA	NA	NA	NA	0	NA
IM18GECKA/07/101	Commercial	ARVI-Spain	2018-11-18	49.28	-9	VIIh	Northern	139	103	17360	2	3	Lophius_piscatorius	Lophius_piscatorius	NA	Lophius_piscatorius	YES	NO	NO	NO	NO	0	NA
IM18GECKA/07/102	Commercial	ARVI-Spain	2018-11-18	49.28	-9	VIIh	Northern	139	68	4140	1	3	Lophius_piscatorius	Lophius_piscatorius	NA	Lophius_piscatorius	YES	NO	NO	NO	NO	0	NA
IM18GECKA/07/103	Commercial	ARVI-Spain	2018-11-18	49.28	-9	VIIh	Northern	139	62	2740	1	3	Lophius_piscatorius	Lophius_piscatorius	NA	Lophius_piscatorius	YES	YES	YES	#REF!	#REF!	0	Lophius_piscatorius
IM18GECKA/07/104	Commercial	ARVI-Spain	2018-11-18	49.28	-9	VIIh	Northern	139	58	2440	2	1	Lophius_piscatorius	Lophius_budegassa	Lophius_budegassa	Lophius_budegassa	YES	YES	YES	NO	NO	0	F1
IM18GECKA/07/105	Commercial	ARVI-Spain	2018-11-18	49.14	-8.75	VIIh	Northern	144	66	3500	1	3	Lophius_piscatorius	Lophius_piscatorius	NA	Lophius_piscatorius	YES	NO	YES	NO	NO	0	NA
IM18GECKA/07/106	Commercial	ARVI-Spain	2018-11-18	49.14	-8.75	VIIh	Northern	144	59	2600	1	3	Lophius_piscatorius	Lophius_piscatorius	Lophius_piscatorius	Lophius_piscatorius	YES	YES	YES	#REF!	#REF!	0	Lophius_piscatorius
IM18GECKA/07/107	Commercial	ARVI-Spain	2018-11-18	49.14	-8.75	VIIh	Northern	144	37	650	2	1	Lophius_piscatorius	Lophius_budegassa	Lophius_budegassa	Lophius_budegassa	YES	YES	YES	NO	NO	0	F1
IM18GECKA/07/108	Commercial	ARVI-Spain	2018-11-19	48.77	-8.56	VIIh	Northern	154	86	7320	2	2	Lophius_piscatorius	Lophius_piscatorius	Lophius_piscatorius	Lophius_piscatorius	YES	YES	YES	#REF!	#REF!	0	Lophius_piscatorius
IM18GECKA/07/109	Commercial	ARVI-Spain	2018-11-19	48.77	-8.56	VIIh	Northern	154	97	11880	2	3	Lophius_piscatorius	Lophius_piscatorius	Lophius_piscatorius	Lophius_piscatorius	YES	YES	YES	#REF!	#REF!	0	Lophius_piscatorius
IM18GECKA/07/110	Commercial	ARVI-Spain	2018-11-19	48.77	-8.56	VIIh	Northern	154	87	9220	2	3	Lophius_piscatorius	Lophius_piscatorius	Lophius_piscatorius	Lophius_piscatorius	YES	YES	YES	#REF!	#REF!	0	Lophius_piscatorius
IM18GECKA/07/111	Commercial	ARVI-Spain	2018-11-19	48.96	-8.44	VIIh	Northern	121	101	16600	2	2	Lophius_piscatorius	Lophius_piscatorius	NA	Lophius_piscatorius	YES	YES	YES	#REF!	#REF!	0	Lophius_piscatorius
IM18GECKA/07/112	Commercial	ARVI-Spain	2018-11-19	48.96	-8.44	VIIh	Northern	121	102	13900	2	3	Lophius_piscatorius	Lophius_piscatorius	NA	Lophius_piscatorius	YES	YES	YES	#REF!	#REF!	0	Lophius_piscatorius
IM18GECKA/07/113	Commercial	ARVI-Spain	2018-11-19	48.96	-8.44	VIIh	Northern	121	84	9320	2	5	Lophius_piscatorius	Lophius_piscatorius	NA	Lophius_piscatorius	YES	YES	YES	#REF!	#REF!	0	Lophius_piscatorius
IM18GECKA/07/114	Commercial	ARVI-Spain	2018-11-19	48.96	-8.44	VIIh	Northern	121	65	3180	1	4	Lophius_piscatorius	Lophius_piscatorius	NA	Lophius_piscatorius	YES	YES	YES	#REF!	#REF!	0	Lophius_piscatorius
IM18GECKA/07/115	Commercial	ARVI-Spain	2018-11-19	48.96	-8.44	VIIh	Northern	121	67	3420	1	3	Lophius_piscatorius	Lophius_piscatorius	NA	Lophius_piscatorius	YES	YES	YES	#REF!	#REF!	0	Lophius_piscatorius
IM18GECKA/07/116	Commercial	ARVI-Spain	2018-11-19	48.96	-8.44	VIIh	Northern	121	97	11760	2	3	Lophius_piscatorius	Lophius_piscatorius	NA	Lophius_piscatorius	YES	NO	NO	NO	NO	0	NA
IM18GECKA/07/117	Commercial	ARVI-Spain	2018-11-19	49.17	-8.34	VIIh	Northern	139	75	4960	2	1	Lophius_piscatorius	Lophius_piscatorius	Lophius_piscatorius	Lophius_piscatorius	YES	YES	YES	#REF!	#REF!	0	Lophius_piscatorius
IM18GECKA/07/118	Commercial	ARVI-Spain	2018-11-19	49.17	-8.34	VIIh	Northern	139	63	3360	1	4	Lophius_piscatorius	Lophius_piscatorius	NA	Lophius_piscatorius	YES	YES	YES	#REF!	#REF!	0	Lophius_piscatorius
IM18GECKA/07/119	Commercial	ARVI-Spain	2018-11-19	49.17	-8.34	VIIh	Northern	139	77	4920	1	5	Lophius_piscatorius	Lophius_piscatorius	NA	Lophius_piscatorius	YES	YES	YES	#REF!	#REF!	0	Lophius_piscatorius
IM18GECKA/07/120	Commercial	ARVI-Spain	2018-11-19	49.17	-8.34	VIIh	Northern	139	73	3660	1	3	Lophius_piscatorius	Lophius_piscatorius	NA	Lophius_piscatorius	YES	YES	YES	#REF!	#REF!	0	Lophius_piscatorius
IM18GECKA/08/001	Commercial	AZTI-Spain	2018-04-25	45.68	-2.55	VIIIb	Northern	112	50	NA	2	NA	Lophius_piscatorius	LBUD5	NA	Lophius_budegassa	YES	YES	YES	NO	NO	0	F1
IM18GECKA/08/002	Commercial	AZTI-Spain	2018-04-25	45.62	-2.27	VIIIb	Northern	99	42	NA	2	NA	Lophius_piscatorius	Lophius_piscatorius	NA	Lophius_piscatorius	YES	YES	YES	#REF!	#REF!	0	Lophius_piscatorius
IM18GECKA/08/003	Commercial	AZTI-Spain	2018-04-28	45.45	-2.2	VIIIb	Northern	95	55	NA	2	2	Lophius_piscatorius	Lophius_piscatorius	NA	Lophius_piscatorius	YES	YES	YES	#REF!	#REF!	0	Lophius_piscatorius
IM18GECKA/08/004	Commercial	AZTI-Spain	2018-04-28	45.3	-2	VIIIb	Northern	86	54	NA	2	2	Lophius_piscatorius	Lophius_piscatorius	NA	Lophius_piscatorius	YES	YES	YES	#REF!	#REF!	0	Lophius_piscatorius
IM18GECKA/08/005	Commercial	AZTI-Spain	2018-04-28	45.3	-2	VIIIb	Northern	86	64	NA	2	2	Lophius_piscatorius	Lophius_piscatorius	NA	Lophius_piscatorius	YES	YES	YES	#REF!	#REF!	0	Lophius_piscatorius
IM18GECKA/08/006	Commercial	AZTI-Spain	2018-05-18	45.3	-2.68	VIIIb	Northern	137	74	NA	2	2	Lophius_piscatorius	Lophius_piscatorius	NA	Lophius_piscatorius	YES	YES	YES	#REF!	#REF!	0	Lophius_piscatorius
IM18GECKA/08/007	Commercial	AZTI-Spain	2018-05-18	45.33	-2.57	VIIIb	Northern	123	53	NA	1	3	Lophius_piscatorius	Lophius_budegassa	Lophius_budegassa	Lophius_budegassa	YES	YES	YES	NO	NO	0	F1
IM18GECKA/08/008	Commercial	AZTI-Spain	2018-05-18	45.33	-2.57	VIIIb	Northern	123	71	NA	2	3	Lophius_piscatorius	Lophius_piscatorius	Lophius_piscatorius	Lophius_piscatorius	YES	YES	YES	#REF!	#REF!	0	Lophius_piscatorius
IM18GECKA/08/009	Commercial	AZTI-Spain	2018-05-18	45.1	-2.43	VIIIb	Northern	130	55	NA	1	2	Lophius_piscatorius	Lophius_piscatorius	Lophius_piscatorius	Lophius_piscatorius	YES	YES	YES	#REF!	#REF!	0	Lophius_piscatorius
IM18GECKA/08/010	Commercial	AZTI-Spain	2018-05-19	44.87	-1.98	VIIIb	Northern	126	71	NA	2	2	Lophius_piscatorius	Lophius_budegassa	NA	Lophius_budegassa	YES	YES	YES	NO	NO	0	Hybrid
IM18GECKA/08/011	Commercial	AZTI-Spain	2018-05-19	44.42	-1.87	VIIIb	Northern	128	75	NA	2	4	Lophius_piscatorius	Lophius_budegassa	Lophius_budegassa	Lophius_budegassa	YES	YES	YES	NO	NO	0	Lophius_budegassa
IM18GECKA/08/012	Commercial	AZTI-Spain	2018-06-09	45.03	-2.28	VIIIb	Northern	117	56	NA	1	1	Lophius_piscatorius	Lophius_piscatorius	NA	Lophius_piscatorius	YES	YES	YES	#REF!	#REF!	0	Lophius_piscatorius
IM18GECKA/08/013	Commercial	AZTI-Spain	2018-06-10	45.03	-2.28	VIIIb	Northern	117	71	NA	2	1	Lophius_piscatorius	Lophius_piscatorius	NA	Lophius_piscatorius	YES	YES	YES	#REF!	#REF!	0	Lophius_piscatorius
IM18GECKA/08/014	Commercial	AZTI-Spain	2018-06-14	45.27	-3.27	VIIId2	Northern	130	90	NA	2	2	Lophius_piscatorius	Lophius_piscatorius	NA	Lophius_piscatorius	YES	YES	YES	#REF!	#REF!	0	Lophius_piscatorius
IM18GECKA/08/015	Commercial	AZTI-Spain	2018-06-14	45.27	-3.27	VIIId2	Northern	130	48	NA	1	2	Lophius_piscatorius	Lophius_budegassa	Lophius_budegassa	Lophius_budegassa	YES	YES	YES	NO	NO	0	Hybrid
IM18GECKA/08/016	Commercial	AZTI-Spain	2018-06-16	45.07	-2.32	VIIIb	Northern	115	94	NA	2	3	Lophius_piscatorius	Lophius_piscatorius	NA	Lophius_piscatorius	YES	YES	YES	#REF!	#REF!	0	Lophius_piscatorius
IM18GECKA/08/017	Commercial	AZTI-Spain	2018-06-16	45.07	-2.32	VIIIb	Northern	115	47	NA	2	1	Lophius_piscatorius	Lophius_piscatorius	Lophius_piscatorius	Lophius_piscatorius	YES	YES	YES	#REF!	#REF!	0	Lophius_piscatorius
IM18GECKA/08/018	Commercial	AZTI-Spain	2018-08-28	45.05	-2.18	VIIIb	Northern	110	102	NA	2	2	Lophius_piscatorius	Lophius_piscatorius	NA	Lophius_piscatorius	YES	YES	YES	#REF!	#REF!	0	Lophius_piscatorius
IM18GECKA/08/019	Commercial	AZTI-Spain	2018-08-28	45.05	-2.18	VIIIb	Northern	110	60	NA	2	1	Lophius_piscatorius	Lophius_piscatorius	NA	Lophius_piscatorius	YES	YES	YES	#REF!	#REF!	0	Lophius_piscatorius
IM18GECKA/08/020	Commercial	AZTI-Spain	2018-08-30	45.25	-2.08	VIIIb	Northern	106	53	NA	1	2	Lophius_piscatorius	Lophius_piscatorius	NA	Lophius_piscatorius	YES	YES	YES	#REF!	#REF!	0	Lophius_piscatorius
IM18GECKA/08/021	Commercial	AZTI-Spain	2018-08-30	45.25	-2.08	VIIIb	Northern	106	59	NA	1	3	Lophius_piscatorius	Lophius_piscatorius	NA	Lophius_piscatorius	YES	YES	YES	#REF!	#REF!	0	Lophius_piscatorius
IM18GECKA/08/022	Commercial	AZTI-Spain	2018-10-23	45.4	-2.73	VIIIb	Northern	120	62	NA	1	3	Lophius_piscatorius	Lophius_piscatorius	NA	Lophius_piscatorius	YES	YES	YES	#REF!	#REF!	0	Lophius_piscatorius
IM18GECKA/08/023	Commercial	AZTI-Spain	2018-10-23	45.4	-2.73	VIIIb	Northern	120	40	NA	2	2	Lophius_piscatorius	Lophius_budegassa	NA	Lophius_budegassa	YES	YES	YES	NO	NO	0	F1
IM18GECKA/08/024	Commercial	AZTI-Spain	2018-10-23	45.4	-2.73	VIIIb	Northern	120	39	NA	1	2	Lophius_piscatorius	Lophius_piscatorius	Lophius_piscatorius	Lophius_piscatorius	YES	YES	YES	NO	NO	0	F1
IM18GECKA/08/025	Commercial	AZTI-Spain	2018-10-24	45.45	-2.7	VIIIb	Northern	117	48	NA	1	1	Lophius_piscatorius	Lophius_piscatorius	NA	Lophius_piscatorius	YES	YES	YES	#REF!	#REF!	0	Lophius_piscatorius
IM18GECKA/08/026	Commercial	AZTI-Spain	2018-10-25	45.97	-3.4	VIIIb	Northern	122	56	NA	1	2	Lophius_piscatorius	Lophius_piscatorius	Lophius_piscatorius	Lophius_piscatorius	YES	YES	YES	#REF!	#REF!	0	Lophius_piscatorius
IM18GECKA/08/027	Commercial	AZTI-Spain	2018-10-25	45.93	-3.37	VIIIb	Northern	127	70	NA	1	3	Lophius_piscatorius	Lophius_piscatorius	NA	Lophius_piscatorius	YES	YES	YES	#REF!	#REF!	0	Lophius_piscatorius
IM18GECKA/08/028	Commercial	AZTI-Spain	2018-10-25	45.93	-3.37	VIIIb	Northern	127	80	NA	2	3	Lophius_piscatorius	Lophius_piscatorius	NA	Lophius_piscatorius	YES	YES	YES	#REF!	#REF!	0	Lophius_piscatorius
IM18GECKA/08/029	Commercial	AZTI-Spain	2018-10-26	46.33	-3.53	VIIIb	Northern	48	68	NA	1	4	Lophius_piscatorius	Lophius_piscatorius	NA	Lophius_piscatorius	YES	YES	YES	#REF!	#REF!	0	Lophius_piscatorius
IM18GECKA/08/030	Commercial	AZTI-Spain	2018-10-26	46.33	-3.53	VIIIb	Northern	48	81	NA	2	3	Lophius_piscatorius	Lophius_piscatorius	NA	Lophius_piscatorius	YES	YES	YES	#REF!	#REF!	0	Lophius_piscatorius
IM18GECKA/08/031	Commercial	AZTI-Spain	2018-10-26	46.33	-3.53	VIIIb	Northern	48	58	NA	1	3	Lophius_piscatorius	Lophius_budegassa	Lophius_budegassa	Lophius_budegassa	YES	YES	YES	NO	NO	0	F1
IM18GECKA/08/032	Commercial	AZTI-Spain	2018-11-12	45.45	-2.78	VIIIb	Northern	124	43	NA	1	2	Lophius_piscatorius	Lophius_budegassa	Lophius_budegassa	Lophius_budegassa	YES	YES	YES	NO	NO	0	Lophius_budegassa
IM18GECKA/08/033	Commercial	AZTI-Spain	2018-11-12	45.45	-2.78	VIIIb	Northern	124	63	NA	2	2	Lophius_piscatorius	Lophius_piscatorius	NA	Lophius_piscatorius	YES	YES	YES	#REF!	#REF!	0	Lophius_piscatorius
IM18GECKA/08/034	Commercial	AZTI-Spain	2018-11-14	45.55	-3.2	VIIIb	Northern	137	65	NA	2	2	Lophius_piscatorius	Lophius_piscatorius	Lophius_piscatorius	Lophius_piscatorius	YES	YES	YES	#REF!	#REF!	0	Lophius_piscatorius
IM18GECKA/08/035	Commercial	AZTI-Spain	2018-11-15	45.62	-2.53	VIIIb	Northern	113	59	NA	1	1	Lophius_piscatorius	Lophius_piscatorius	NA	Lophius_piscatorius	YES	YES	YES	NO	NO	0	Lophius_piscatorius
IM18GECKA/08/036	Commercial	AZTI-Spain	2018-11-16	46.47	-2.38	VIIIa	Northern	51	49	NA	2	1	Lophius_piscatorius	Lophius_piscatorius	NA	Lophius_piscatorius	YES	YES	YES	#REF!	#REF!	0	Lophius_piscatorius
IM18GECKA/08/037	Commercial	AZTI-Spain	2018-11-16	46.47	-2.4	VIIIa	Northern	51	43	NA	1	2	Lophius_piscatorius	Lophius_piscatorius	Lophius_piscatorius	Lophius_piscatorius	YES	YES	YES	#REF!	#REF!	1	Lophius_piscatorius
IM18GECKA/08/037	Commercial	AZTI-Spain	2018-11-16	46.47	-2.4	VIIIa	Northern	51	43	NA	1	2	Lophius_piscatorius	Lophius_piscatorius	Lophius_piscatorius	Lophius_piscatorius	YES	YES	YES	#REF!	#REF!	2	NA
IM18GECKA/08/038	Commercial	AZTI-Spain	2018-11-16	46.47	-2.4	VIIIa	Northern	51	45	NA	2	1	Lophius_piscatorius	Lophius_piscatorius	NA	Lophius_piscatorius	YES	YES	YES	#REF!	#REF!	0	Lophius_piscatorius
IM18GECKA/08/040	Commercial	AZTI-Spain	2018-12-20	45.2	-1.65	VIIIb	Northern	36	80	NA	1	3	Lophius_piscatorius	Lophius_piscatorius	Lophius_piscatorius	Lophius_piscatorius	YES	YES	YES	#REF!	#REF!	0	Lophius_piscatorius
IM18GECKA/08/041	Commercial	AZTI-Spain	2018-12-20	44.78	-1.73	VIIIb	Northern	52	42	NA	2	2	Lophius_piscatorius	Lophius_budegassa	NA	Lophius_budegassa	YES	YES	YES	NO	NO	1	Bx_Lpis
IM18GECKA/08/041	Commercial	AZTI-Spain	2018-12-20	44.78	-1.73	VIIIb	Northern	52	42	NA	2	2	Lophius_piscatorius	Lophius_budegassa	Lophius_budegassa	Lophius_budegassa	YES	YES	YES	NO	NO	2	NA
IM18GECKA/08/100	Commercial	AZTI-Spain	2018-06-05	44.8	-1.73	VIIIb	Northern	NA	54	NA	1	4	Lophius_piscatorius	Lophius_budegassa	NA	Lophius_budegassa	YES	YES	YES	NO	NO	0	F1
IM18GECKA/08/101	Commercial	AZTI-Spain	2018-09-11	44.97	-1.78	VIIIb	Northern	51	88	10050	2	3	Lophius_piscatorius	Lophius_piscatorius	Lophius_piscatorius	Lophius_piscatorius	YES	YES	YES	#REF!	#REF!	0	Lophius_piscatorius
IM18GECKA/08/102	Commercial	AZTI-Spain	2018-09-25	45.28	-2.47	VIIIb	Northern	69	34	520	1	1	Lophius_piscatorius	Lophius_piscatorius	Lophius_piscatorius	Lophius_piscatorius	YES	YES	YES	#REF!	#REF!	0	Lophius_piscatorius
IM18GECKA/08/103	Commercial	AZTI-Spain	2018-09-25	45.28	-2.47	VIIIb	Northern	69	54	NA	2	1	Lophius_piscatorius	Lophius_piscatorius	NA	Lophius_piscatorius	YES	YES	YES	#REF!	#REF!	0	Lophius_piscatorius
IM18GECKA/08/104	Commercial	AZTI-Spain	2018-09-25	45.43	-2.8	VIIIb	Northern	69	32	820	2	1	Lophius_piscatorius	Lophius_piscatorius	Lophius_piscatorius	Lophius_piscatorius	YES	YES	YES	#REF!	#REF!	0	Lophius_piscatorius
IM18GECKA/10/001	MEDITS	HCRM-Greece	2010-08-20	35.44	25.25	NA	Mediterranean	450	66.4	3250	2	2	Lophius_piscatorius	Lophius_budegassa	Lophius_budegassa	Lophius_budegassa	YES	YES	YES	NO	NO	0	Lophius_budegassa
IM18GECKA/10/002	MEDITS	Fisheries_Research_Institute-Greece	2018-07-02	38.94	24.29	NA	Mediterranean	369	43.8	3220	NA	3	Lophius_piscatorius	Lophius_piscatorius	Lophius_piscatorius	Lophius_piscatorius	YES	NO	NO	NO	NO	0	Lophius_piscatorius
IM18GECKA/10/003	MEDITS	Fisheries_Research_Institute-Greece	2018-07-02	39.07	24.45	NA	Mediterranean	117	54.4	2840	NA	3	Lophius_piscatorius	Lophius_budegassa	Lophius_budegassa	Lophius_budegassa	YES	YES	YES	NO	NO	0	Lophius_budegassa
IM18GECKA/10/004	MEDITS	Fisheries_Research_Institute-Greece	2018-07-04	38.73	24.37	NA	Mediterranean	525	NA	NA	NA	3	Lophius_piscatorius	Lophius_piscatorius	Lophius_piscatorius	Lophius_piscatorius	YES	YES	YES	#REF!	NO	0	Lophius_piscatorius
IM18GECKA/10/005	MEDITS	Fisheries_Research_Institute-Greece	2003-07-06	40.47	25.27	NA	Mediterranean	71	29.7	378	NA	3	Lophius_piscatorius	Lophius_budegassa	Lophius_budegassa	Lophius_budegassa	YES	YES	YES	NO	NO	0	Lophius_budegassa
IM18GECKA/10/006	MEDITS	Fisheries_Research_Institute-Greece	2003-07-06	40.52	24.53	NA	Mediterranean	26	21	128	NA	3	Lophius_piscatorius	Lophius_budegassa	Lophius_budegassa	Lophius_budegassa	YES	YES	YES	NO	NO	0	Lophius_budegassa
IM18GECKA/10/007	MEDITS	Fisheries_Research_Institute-Greece	2003-07-07	40.37	25.09	NA	Mediterranean	130	40	955	NA	3	Lophius_piscatorius	Lophius_budegassa	Lophius_budegassa	Lophius_budegassa	YES	YES	YES	NO	NO	0	Lophius_budegassa
IM18GECKA/11/001	Commercial	ICM-CSIC-Spain	2018-07-24	42.1	3.41	NA	Mediterranean	135	12.5	27.3	NA	NA	Lophius_piscatorius	Lophius_piscatorius	Lophius_piscatorius	Lophius_piscatorius	YES	YES	YES	#REF!	NO	0	Lophius_piscatorius
IM18GECKA/11/002	Commercial	ICM-CSIC-Spain	2018-07-24	42.1	3.41	NA	Mediterranean	135	26.1	252.2	2	1	Lophius_piscatorius	Lophius_piscatorius	Lophius_piscatorius	Lophius_piscatorius	YES	YES	YES	#REF!	NO	0	Lophius_piscatorius
IM18GECKA/11/003	Commercial	ICM-CSIC-Spain	2018-07-24	42.1	3.41	NA	Mediterranean	135	34.5	867.7	2	1	Lophius_piscatorius	Lophius_piscatorius	Lophius_piscatorius	Lophius_piscatorius	YES	NO	NO	NO	NO	0	Lophius_piscatorius
IM19GECKA/08/001	Commercial	AZTI-Spain	2019-02-05	44.27	-1.58	VIIIb	Northern	135	74	NA	2	2	Lophius_piscatorius	Lophius_piscatorius	NA	Lophius_piscatorius	NO	NA	NA	NA	NA	0	NA
IM19GECKA/08/002	Commercial	AZTI-Spain	2019-02-06	44.32	-1.51	VIIIb	Northern	122	48	NA	1	2	Lophius_piscatorius	Lophius_piscatorius	NA	Lophius_piscatorius	NO	NA	NA	NA	NA	0	NA
IM19GECKA/08/003	Commercial	AZTI-Spain	2019-03-12	45.39	-2.27	VIIIb	Northern	122	42	NA	2	1	Lophius_piscatorius	Lophius_piscatorius	NA	Lophius_piscatorius	NO	NA	NA	NA	NA	0	NA
IM19GECKA/08/004	Commercial	AZTI-Spain	2019-03-13	45.39	-2.27	VIIIb	Northern	122	68	NA	1	3	Lophius_piscatorius	Lophius_piscatorius	NA	Lophius_piscatorius	NO	NA	NA	NA	NA	0	NA
IM19GECKA/08/005	Commercial	AZTI-Spain	2019-03-14	45.3	-2.25	VIIIb	Northern	109	36	NA	1	2	Lophius_piscatorius	Lophius_piscatorius	NA	Lophius_piscatorius	NO	NA	NA	NA	NA	0	NA
IM19GECKA/08/006	Commercial	AZTI-Spain	2019-03-14	45.3	-2.25	VIIIb	Northern	109	55	NA	2	2	Lophius_piscatorius	Lophius_piscatorius	NA	Lophius_piscatorius	NO	NA	NA	NA	NA	0	NA
IM19GECKA/08/007	Commercial	AZTI-Spain	2019-03-14	45.22	-2.23	VIIIb	Northern	113	48	NA	2	2	Lophius_piscatorius	Lophius_piscatorius	NA	Lophius_piscatorius	NO	NA	NA	NA	NA	0	NA
IM19GECKA/08/008	Commercial	AZTI-Spain	2019-03-28	45.31	-2.48	VIIIb	Northern	120	55	NA	1	2	Lophius_piscatorius	Lophius_piscatorius	NA	Lophius_piscatorius	NO	NA	NA	NA	NA	0	NA
IM19GECKA/08/009	Commercial	AZTI-Spain	2019-03-28	45.31	-2.48	VIIIb	Northern	120	48	NA	2	2	Lophius_piscatorius	Lophius_piscatorius	NA	Lophius_piscatorius	NO	NA	NA	NA	NA	0	NA
IM19GECKA/08/010	Commercial	AZTI-Spain	2019-03-28	45.19	-2.32	VIIIb	Northern	126	68	NA	1	3	Lophius_piscatorius	Lophius_piscatorius	NA	Lophius_piscatorius	NO	NA	NA	NA	NA	0	NA
IM19GECKA/08/011	Commercial	AZTI-Spain	2019-03-29	45.19	-2.33	VIIIb	Northern	120	53	NA	1	2	Lophius_piscatorius	Lophius_piscatorius	NA	Lophius_piscatorius	NO	NA	NA	NA	NA	0	NA
IM19GECKA/08/012	Commercial	AZTI-Spain	2019-04-09	45.41	-3.29	VIIId2	Northern	149	56	NA	1	2	Lophius_piscatorius	Lophius_piscatorius	NA	Lophius_piscatorius	NO	NA	NA	NA	NA	0	NA
IM19GECKA/08/013	Commercial	AZTI-Spain	2019-04-10	45.44	-3.28	VIIId2	Northern	146	49	NA	1	3	Lophius_piscatorius	Lophius_piscatorius	NA	Lophius_piscatorius	NO	NA	NA	NA	NA	0	NA
IM19GECKA/08/014	Commercial	AZTI-Spain	2019-04-10	45.44	-3.28	VIIId2	Northern	146	95	NA	2	2	Lophius_piscatorius	Lophius_piscatorius	NA	Lophius_piscatorius	NO	NA	NA	NA	NA	0	NA
IM19GECKA/08/015	Commercial	AZTI-Spain	2019-04-11	45.39	-3.25	VIIId2	Northern	137	104	NA	2	2	Lophius_piscatorius	Lophius_piscatorius	NA	Lophius_piscatorius	NO	NA	NA	NA	NA	0	NA
IM19GECKA/08/016	Commercial	AZTI-Spain	2019-04-11	45.43	-3.25	VIIId2	Northern	151	95	NA	2	2	Lophius_piscatorius	Lophius_piscatorius	NA	Lophius_piscatorius	NO	NA	NA	NA	NA	0	NA
IM19GECKA/08/017	Commercial	AZTI-Spain	2019-04-11	45.43	-3.25	VIIId2	Northern	151	100	NA	2	3	Lophius_piscatorius	Lophius_piscatorius	NA	Lophius_piscatorius	NO	NA	NA	NA	NA	0	NA
IM19GECKA/08/018	Commercial	AZTI-Spain	2019-04-11	45.43	-3.25	VIIId2	Northern	151	59	NA	1	2	Lophius_piscatorius	Lophius_budegassa	NA	Lophius_budegassa	YES	YES	YES	NO	NO	0	F1
IM19GECKA/08/019	Commercial	AZTI-Spain	2019-04-13	45.21	-3.07	VIIId2	Northern	151	82	NA	2	2	Lophius_piscatorius	Lophius_budegassa	NA	Lophius_budegassa	YES	YES	YES	NO	NO	0	F1
IM19GECKA/08/020	Commercial	AZTI-Spain	2019-06-12	45.32	-3.15	VIIId2	Northern	151	65	NA	2	1	Lophius_piscatorius	Lophius_piscatorius	NA	Lophius_piscatorius	NO	NA	NA	NA	NA	0	NA
IM19GECKA/08/021	Commercial	AZTI-Spain	2019-06-14	45.08	-2.32	VIIIb	Northern	127	82	NA	2	2	Lophius_piscatorius	Lophius_piscatorius	NA	Lophius_piscatorius	NO	NA	NA	NA	NA	0	NA
IM19GECKA/08/022	Commercial	AZTI-Spain	2019-09-03	45.06	-2.35	VIIIb	Northern	127	71	NA	1	3	Lophius_piscatorius	Lophius_piscatorius	NA	Lophius_piscatorius	NO	NA	NA	NA	NA	0	NA
IM19GECKA/08/023	Commercial	AZTI-Spain	2019-09-03	45.06	-2.35	VIIIb	Northern	127	45	NA	1	2	Lophius_piscatorius	Lophius_budegassa	NA	Lophius_budegassa	YES	YES	YES	NO	NO	0	F1
IM19GECKA/08/024	Commercial	AZTI-Spain	2019-12-06	45.28	-1.67	VIIIb	Northern	63.7	44	NA	1	2	Lophius_piscatorius	Lophius_piscatorius	NA	Lophius_piscatorius	NO	NA	NA	NA	NA	0	NA
IM19GECKA/08/025	Commercial	AZTI-Spain	2019-12-06	45.28	-1.67	VIIIb	Northern	63.7	45	NA	1	2	Lophius_piscatorius	Lophius_piscatorius	NA	Lophius_piscatorius	NO	NA	NA	NA	NA	0	NA
IM19GECKA/08/026	Commercial	AZTI-Spain	2019-12-06	45.28	-1.67	VIIIb	Northern	63.7	61	NA	2	1	Lophius_piscatorius	Lophius_piscatorius	NA	Lophius_piscatorius	NO	NA	NA	NA	NA	0	NA
IM19GECKA/08/027	Commercial	AZTI-Spain	2019-12-07	45.03	-1.65	VIIIb	Northern	67	61	NA	2	2	Lophius_piscatorius	Lophius_piscatorius	NA	Lophius_piscatorius	NO	NA	NA	NA	NA	0	NA
IM19GECKA/08/028	Commercial	AZTI-Spain	2019-12-07	45.03	-1.65	VIIIb	Northern	67	39	NA	2	1	Lophius_piscatorius	Lophius_piscatorius	NA	Lophius_piscatorius	NO	NA	NA	NA	NA	0	NA
IM19GECKA/11/001	Commercial	ICM-CSIC-Spain	2019-09-17	41.77	3.2	NA	Mediterranean	103	17.1	80	NA	1	Lophius_piscatorius	Lophius_piscatorius	NA	Lophius_piscatorius	YES	YES	YES	#REF!	NO	0	Lophius_piscatorius
IM19GECKA/11/002	Commercial	ICM-CSIC-Spain	2019-09-17	41.77	3.2	NA	Mediterranean	103	17.6	75.6	NA	1	Lophius_piscatorius	Lophius_piscatorius	NA	Lophius_piscatorius	YES	YES	YES	#REF!	NO	0	Lophius_piscatorius
IM19GECKA/11/003	Commercial	ICM-CSIC-Spain	2019-10-29	40.73	1.11	NA	Mediterranean	77	19.5	84	NA	1	Lophius_piscatorius	Lophius_piscatorius	NA	Lophius_piscatorius	YES	YES	YES	#REF!	NO	0	Lophius_piscatorius
IM19GECKA/11/004	Commercial	ICM-CSIC-Spain	2019-10-29	40.73	1.11	NA	Mediterranean	77	21.2	132	2	1	Lophius_piscatorius	Lophius_piscatorius	NA	Lophius_piscatorius	YES	YES	YES	NO	NO	0	F1
IM19GECKA/RN/001	Commercial	AZTI-Spain	2019-10-29	45.93	-3.7	VIIIb	Northern	139	59	NA	2	1	Lophius_budegassa	Lophius_budegassa	NA	Lophius_budegassa	YES	YES	YES	NO	NO	0	Lophius_budegassa
IM19GECKA/RN/002	Commercial	AZTI-Spain	2019-10-29	45.93	-3.7	VIIIb	Northern	139	36	NA	2	1	Lophius_budegassa	Lophius_budegassa	NA	Lophius_budegassa	YES	YES	YES	NO	NO	0	Lophius_budegassa
IM19GECKA/RN/003	Commercial	AZTI-Spain	2019-10-29	45.93	-3.7	VIIIb	Northern	139	44	NA	1	2	Lophius_budegassa	Lophius_budegassa	NA	Lophius_budegassa	YES	YES	YES	NO	NO	0	Lophius_budegassa
IM19GECKA/RN/004	Commercial	AZTI-Spain	2019-10-29	45.93	-3.7	VIIIb	Northern	139	51	NA	1	3	Lophius_budegassa	LBUD5	NA	Lophius_budegassa	YES	YES	YES	NO	NO	0	Lophius_budegassa
IM19GECKA/RN/005	Commercial	AZTI-Spain	2019-10-30	45.83	-3.93	VIIIb	Northern	144	69	NA	2	2	Lophius_budegassa	Lophius_budegassa	NA	Lophius_budegassa	YES	YES	YES	NO	NO	0	Lophius_budegassa
IM19GECKA/RN/006	Commercial	AZTI-Spain	2019-10-30	45.83	-3.93	VIIIb	Northern	144	64	NA	2	2	Lophius_budegassa	LBUD5	NA	Lophius_budegassa	YES	YES	YES	NO	NO	0	Lophius_budegassa
IM19GECKA/RN/007	Commercial	AZTI-Spain	2019-10-30	45.83	-3.93	VIIIb	Northern	144	46	NA	2	1	Lophius_budegassa	Lophius_budegassa	NA	Lophius_budegassa	YES	YES	YES	NO	NO	0	Lophius_budegassa
IM19GECKA/RN/008	Commercial	AZTI-Spain	2019-10-30	45.83	-3.93	VIIIb	Northern	144	41	NA	1	2	Lophius_budegassa	LBUD5	NA	Lophius_budegassa	YES	YES	YES	NO	NO	0	Lophius_budegassa
IM19GECKA/RN/009	Commercial	AZTI-Spain	2019-10-30	45.83	-3.93	VIIIb	Northern	144	49	NA	1	3	Lophius_budegassa	Lophius_budegassa	NA	Lophius_budegassa	YES	YES	YES	NO	NO	0	Lophius_budegassa
IM19GECKA/RN/010	Commercial	AZTI-Spain	2019-11-15	44.68	-1.93	VIIIb	Northern	126	56	NA	2	1	Lophius_budegassa	Lophius_budegassa	NA	Lophius_budegassa	YES	YES	YES	NO	NO	0	Lophius_budegassa
IM19GECKA/RN/011	Commercial	AZTI-Spain	2019-11-15	44.68	-1.93	VIIIb	Northern	126	69	NA	2	2	Lophius_budegassa	Lophius_budegassa	NA	Lophius_budegassa	YES	YES	YES	NO	NO	0	Lophius_budegassa
IM19GECKA/RN/012	Commercial	AZTI-Spain	2019-11-15	44.68	-1.93	VIIIb	Northern	126	62	NA	2	2	Lophius_budegassa	Lophius_budegassa	NA	Lophius_budegassa	YES	YES	YES	NO	NO	0	Lophius_budegassa
IM19GECKA/RN/013	Commercial	AZTI-Spain	2019-11-15	44.68	-1.93	VIIIb	Northern	126	46	NA	2	2	Lophius_budegassa	Lophius_budegassa	NA	Lophius_budegassa	YES	YES	YES	NO	NO	0	Lophius_budegassa
IM19GECKA/RN/014	Commercial	AZTI-Spain	2019-11-15	44.68	-1.93	VIIIb	Northern	126	58	NA	1	1	Lophius_budegassa	Lophius_budegassa	NA	Lophius_budegassa	NO	NA	NA	NA	NA	0	NA
IM19GECKA/RN/015	Commercial	AZTI-Spain	2019-11-15	44.42	-1.92	VIIIb	Northern	127	64	NA	2	2	Lophius_budegassa	Lophius_budegassa	NA	Lophius_budegassa	YES	YES	YES	NO	NO	0	Lophius_budegassa
IM19GECKA/RN/016	Commercial	AZTI-Spain	2019-11-15	44.42	-1.92	VIIIb	Northern	127	59	NA	2	2	Lophius_budegassa	Lophius_budegassa	NA	Lophius_budegassa	YES	YES	YES	NO	NO	0	Lophius_budegassa
IM19GECKA/RN/017	Commercial	AZTI-Spain	2019-11-15	44.42	-1.92	VIIIb	Northern	127	64	NA	2	2	Lophius_budegassa	Lophius_budegassa	NA	Lophius_budegassa	NO	NA	NA	NA	NA	0	NA
IM19GECKA/RN/018	Commercial	AZTI-Spain	2019-11-15	44.42	-1.92	VIIIb	Northern	127	61	NA	2	2	Lophius_budegassa	LBUD5	NA	Lophius_budegassa	YES	YES	YES	NO	NO	0	Lophius_budegassa
IM19GECKA/RN/019	Commercial	AZTI-Spain	2019-12-07	45.03	-1.65	VIIIb	Northern	67	64	NA	2	2	Lophius_budegassa	Lophius_budegassa	NA	Lophius_budegassa	YES	YES	YES	NO	NO	0	Lophius_budegassa
IM19GECKA/RN/020	Commercial	AZTI-Spain	2019-12-07	45.03	-1.65	VIIIb	Northern	67	47	NA	1	3	Lophius_budegassa	Lophius_budegassa	NA	Lophius_budegassa	YES	YES	YES	NO	NO	0	Lophius_budegassa
IM19GECKA/RN/021	Commercial	AZTI-Spain	2019-12-01	44.65	-1.9	VIIIb	Northern	NA	27	NA	1	1	Lophius_budegassa	Lophius_budegassa	NA	Lophius_budegassa	NO	NA	NA	NA	NA	0	NA
IM19GECKA/RN/022	Commercial	AZTI-Spain	2019-12-01	44.65	-1.9	VIIIb	Northern	NA	27	NA	1	1	Lophius_budegassa	Lophius_budegassa	NA	Lophius_budegassa	NO	NA	NA	NA	NA	0	NA
IM19GECKA/RN/023	Commercial	AZTI-Spain	2019-12-01	44.65	-1.9	VIIIb	Northern	NA	34	NA	1	1	Lophius_budegassa	LBUD5	NA	Lophius_budegassa	YES	YES	YES	NO	NO	0	Lophius_budegassa
IM19GECKA/RN/024	Commercial	AZTI-Spain	2018-08-14	43.38	-2.5	VIIIc	Southern	NA	62	2646	NA	NA	Lophius_budegassa	Lophius_budegassa	NA	Lophius_budegassa	YES	YES	YES	NO	NO	0	Lophius_budegassa
IM19GECKA/RN/025	Commercial	ICM-CSIC-Spain	2019-09-17	41.77	3.2	NA	Mediterranean	103	29	298.9	2	1	Lophius_budegassa	Lophius_budegassa	NA	Lophius_budegassa	YES	YES	YES	NO	NO	0	Lophius_budegassa
IM19GECKA/RN/026	Commercial	ICM-CSIC-Spain	2019-09-17	41.77	3.2	NA	Mediterranean	103	32.6	393	1	5	Lophius_budegassa	Lophius_budegassa	NA	Lophius_budegassa	YES	YES	YES	NO	NO	0	Lophius_budegassa
IM19GECKA/RN/027	Commercial	ICM-CSIC-Spain	2019-09-17	41.77	3.2	NA	Mediterranean	103	36	604	2	1	Lophius_budegassa	LBUD5	NA	Lophius_budegassa	YES	YES	YES	NO	NO	0	Lophius_budegassa
IM19GECKA/RN/028	Commercial	ICM-CSIC-Spain	2019-09-17	41.77	3.2	NA	Mediterranean	103	16.7	68.5	NA	1	Lophius_budegassa	Lophius_budegassa	NA	Lophius_budegassa	YES	YES	YES	NO	NO	0	Lophius_budegassa
IM19GECKA/RN/029	Commercial	ICM-CSIC-Spain	2019-10-29	40.73	1.11	NA	Mediterranean	77	21.2	160	1	1	Lophius_budegassa	Lophius_budegassa	NA	Lophius_budegassa	YES	YES	YES	NO	NO	0	Lophius_budegassa
IM19GECKA/RN/030	Commercial	ICM-CSIC-Spain	2019-10-29	40.73	1.11	NA	Mediterranean	77	33.7	558	2	1	Lophius_budegassa	Lophius_budegassa	NA	Lophius_budegassa	YES	YES	YES	NO	NO	0	Lophius_budegassa
IM19GECKA/RN/031	Commercial	ICM-CSIC-Spain	2019-10-29	40.73	1.11	NA	Mediterranean	77	25.1	229	1	5	Lophius_budegassa	LBUD5	NA	Lophius_budegassa	YES	YES	YES	NO	NO	0	Lophius_budegassa
